# Supplementary material for: Identification of the NA+/K+-ATPase α-Isoforms in Six Species of Poison Dart Frogs and their Sensitivity to Cardiotonic Steroids
Source: J Chem Ecol. 2023 Mar 6;49(3-4):116–32. doi: 10.1007/s10886-023-01404-7 (PMC10102066; doi:10.1007/s10886-023-01404-7)
Supplement: Supplementary file 4 — Supplementary file4 (XLSX 172 KB) [file 10886_2023_1404_MOESM4_ESM.xlsx]

## Sheet: Alignments 
ATP1A1_ Xenopus laevis	M	G	Y	G	A	G	R	D	K	Y	E	P	A	A	T	S	E	Q	G	G	K	K	K	K	G	K	G	K	G	-	K	E	K	D	M	D	E	L	K	K	E	V	T	M	E	D	H	K	L
ATP1A1 _Eleutherodactylus johnstonei	.	.	.	.	.	.	.	.	.	.	.	.	.	.	.	.	.	H	.	.	-	.	.	-	-	.	.	.	.	-	.	D	.	.	.	.	.	.	.	.	.	.	S	L	D	.	.	.	M
ATP1A1_ Rhinella marina	.	.	.	.	.	.	.	.	.	.	.	.	.	.	.	.	.	H	.	.	-	.	.	-	-	.	.	.	.	-	.	D	R	.	.	E	.	.	.	.	.	.	.	.	.	.	.	.	M
ATP1A1 Atelopus QNR59560	-	-	-	-	-	-	-	-	.	.	.	.	.	.	.	.	.	H	.	.	-	.	.	-	-	.	.	.	.	-	.	D	.	.	.	E	.	.	.	.	.	.	.	.	D	.	.	.	M
ATP1A1 Leptodacylus macrosternum QKV50985	-	-	-	-	-	-	-	-	.	.	.	.	.	.	.	.	.	H	.	.	-	.	.	-	-	.	.	.	.	-	.	D	R	.	.	.	.	.	.	.	.	.	A	L	D	.	.	.	M
ATP1A1 Leptodactylus pendadactylus QKV50982	-	-	-	-	-	-	-	-	.	.	.	.	.	.	.	.	.	H	.	.	-	.	.	.	.	.	.	.	.	-	.	D	.	.	.	.	.	.	.	.	.	.	S	L	D	.	.	.	M
ATP1A1 Leptodactylus fuscus QKV50979	-	-	-	-	-	-	-	-	.	.	.	.	.	.	.	.	.	H	.	.	-	.	.	.	.	.	.	.	E	-	.	D	.	.	.	.	.	.	.	.	.	.	A	L	D	.	.	.	M
ATP1A1A Phyllobates aurotaenia	.	.	.	.	.	.	.	.	.	.	.	.	.	.	.	.	.	H	.	.	-	.	.	-	-	.	.	.	.	-	.	D	R	.	.	.	.	.	.	.	.	.	.	.	.	.	.	.	M
ATP1A1A Epipedobates boulengeri	.	.	.	.	.	.	.	.	.	.	.	.	.	.	.	.	.	H	.	.	-	.	.	-	-	.	.	.	.	-	.	D	R	.	.	.	.	.	.	.	.	.	.	.	.	.	.	.	M
ATP1A1A Andinobates minutus	.	.	.	.	.	.	.	.	.	.	.	.	.	.	.	.	.	H	.	.	-	.	.	-	-	.	.	.	N	-	.	D	R	.	.	.	.	.	.	.	.	.	.	.	.	.	.	.	M
ATP1A1 Oophaga anchicayensis	.	.	.	.	.	.	.	.	.	.	.	.	.	.	.	.	.	H	.	.	-	.	.	-	-	.	.	.	.	-	.	D	.	.	.	.	.	.	.	.	.	.	.	.	.	.	.	.	M
ATP1A1 Andinobates bombetes	.	.	.	.	.	.	.	.	.	.	.	.	.	.	.	.	.	H	.	.	-	.	.	-	-	.	.	.	N	-	.	.	R	.	.	.	.	.	.	.	.	.	.	.	.	.	.	.	M
ATP1A1 L. brachistriatus	.	.	.	.	.	.	.	.	.	.	.	.	.	.	.	.	.	H	.	.	-	.	.	.	.	.	.	.	.	-	.	D	R	.	.	.	.	.	.	.	.	.	.	.	.	.	.	.	M
ATP1A1/1-1016 Leptodactylus pentadactylus KV50981	-	-	-	-	-	-	-	-	E	.	.	.	.	.	.	.	.	H	.	.	-	.	.	.	.	.	.	.	.	-	.	D	.	.	.	.	.	.	.	.	.	.	S	L	D	.	.	.	M
ATP1A1 Leptodactylus fuscus QKV50980	-	-	-	-	-	-	-	-	E	.	.	.	.	.	.	.	.	H	.	.	-	.	.	-	-	.	.	.	.	-	.	.	.	.	.	.	.	.	.	.	.	.	A	L	D	.	.	.	M
ATP1A1 Leptodacylus macrosternum QKV50986	-	-	-	-	-	-	-	-	E	.	.	.	.	.	.	.	.	H	.	.	-	.	.	.	.	.	.	.	D	-	.	D	.	.	.	.	.	.	.	.	.	.	A	L	D	.	.	.	M
ATP1A1B Phyllobates aurotaenia	.	.	.	.	.	.	.	.	.	.	.	.	.	.	.	.	.	H	.	.	-	.	.	-	-	.	.	.	.	-	.	D	R	.	.	.	.	.	.	.	.	.	.	.	.	.	.	.	M
ATP1A1B Epipedobates boulengeri	.	.	.	.	.	.	.	.	.	.	.	.	.	.	.	.	.	H	.	.	-	.	.	-	-	.	.	.	.	-	.	D	R	.	.	.	.	.	.	.	.	.	.	.	.	.	.	.	M
ATP1A1B Andinobates minutus	.	.	.	.	.	.	.	.	.	.	.	.	.	.	.	.	.	H	.	.	-	.	.	-	-	.	.	.	N	-	.	D	R	.	.	.	.	.	.	.	.	.	.	.	.	.	.	.	M
ATP1A2 Xenopus laevis Q6PAG0	.	.	R	.	E	.	.	-	E	.	S	.	.	.	.	N	A	D	N	.	-	-	-	G	.	.	K	.	Q	-	.	.	.	E	.	.	.	.	.	.	.	.	A	.	D	.	.	.	.
ATP1A2 Eleutherodacylus johnstonei	.	.	R	.	E	.	.	-	E	.	S	.	.	.	.	N	A	D	N	.	-	-	-	G	.	.	K	.	Q	-	.	.	.	E	.	.	.	.	.	.	.	.	.	.	D	.	.	.	.
ATP1A2 Rhinella marina	.	.	R	.	E	.	.	-	E	.	S	.	.	.	.	N	A	D	N	.	-	-	-	G	.	.	K	.	Q	-	.	.	.	E	.	.	.	.	.	.	.	.	.	.	D	.	.	.	.
ATP1A2 Phyllobates aurotaenia	.	.	R	.	E	.	.	-	E	.	S	.	.	.	.	N	A	D	N	.	-	-	-	G	.	.	K	.	Q	-	.	.	M	E	.	.	.	.	.	.	.	.	.	.	D	.	.	.	.
ATP1A2 Epipedobates boulengeri	.	.	R	.	E	.	.	-	E	.	S	.	.	.	.	N	A	D	N	.	-	-	-	G	.	.	K	.	Q	-	.	.	M	E	.	.	.	.	.	.	.	.	.	.	D	.	.	.	.
ATP1A2 Andinobates minutus	.	.	R	.	E	.	.	-	E	.	S	.	.	.	.	N	A	D	N	.	-	-	-	G	.	.	K	.	Q	-	.	.	M	E	.	.	.	.	.	.	.	.	.	.	D	.	.	.	.
ATP1A2 Oophaga anchicayensis	.	.	R	.	E	.	.	-	E	.	S	.	.	.	.	N	A	D	N	.	-	-	-	G	.	R	K	.	Q	-	.	.	M	E	.	.	.	.	.	.	.	.	.	.	D	.	.	.	.
ATP1A2 Andinobates bombetes	.	.	R	.	E	.	.	-	E	.	S	.	.	.	.	N	A	D	N	.	-	-	-	G	.	.	K	.	Q	-	.	.	M	E	.	.	.	.	.	.	.	.	.	.	D	.	.	.	.
ATP1A2 L. brachistriatus	.	.	R	.	D	.	.	-	E	.	S	.	.	.	.	N	A	D	N	.	-	-	-	G	.	.	K	.	Q	-	.	.	M	E	.	.	.	.	.	.	.	.	.	.	D	.	.	.	.
											TM1																					L1/2
	71	72	73	74	75	76	77	78	79	80	81	82	83	84	85	86	87	88	89	90	91	92	93	94	95	96	97	98	99	100	101	102	103	104	105	106	107	108	109	110	111	112	113	114	115	116	117	118	119
ATP1A1_ Xenopus laevis	N	A	L	T	P	P	P	T	T	P	E	W	V	K	F	C	R	Q	L	F	G	G	F	S	M	L	L	W	I	G	A	I	L	C	F	L	A	Y	G	I	Q	A	A	M	E	E	E	P	Q
ATP1A1 _Eleutherodactylus johnstonei	.	.	.	.	.	.	.	.	.	.	.	.	.	.	.	.	.	.	.	.	.	.	.	.	.	.	.	.	.	.	.	.	.	.	.	.	.	.	.	.	.	.	.	T	.	D	.	.	.
ATP1A1_ Rhinella marina	.	.	.	.	.	.	.	.	.	.	.	.	.	.	.	.	.	.	.	.	.	.	.	.	.	.	.	.	.	.	.	.	.	.	.	.	.	.	.	.	R	K	.	S	D	L	.	.	D
ATP1A1 Atelopus QNR59560	.	.	.	.	.	.	.	.	.	.	.	.	.	.	.	.	.	.	.	.	.	.	.	.	.	.	.	.	.	.	.	.	.	.	.	.	.	.	.	.	R	K	.	S	D	L	.	.	D
ATP1A1 Leptodacylus macrosternum QKV50985	.	.	.	.	.	.	.	.	.	.	.	.	.	.	.	.	.	.	.	.	.	.	.	.	.	.	.	.	.	.	.	.	.	.	.	.	.	.	.	.	.	.	.	T	.	.	.	.	.
ATP1A1 Leptodactylus pendadactylus QKV50982	.	.	.	.	.	.	.	.	.	.	.	.	.	.	.	.	.	.	.	.	.	.	.	.	.	.	.	.	.	.	.	.	.	.	.	.	.	.	.	.	.	.	.	T	.	.	.	.	.
ATP1A1 Leptodactylus fuscus QKV50979	.	.	.	.	.	.	.	.	.	.	.	.	.	.	.	.	.	.	.	.	.	.	.	.	.	.	.	.	.	.	.	.	.	.	.	.	.	.	.	.	.	.	.	T	.	.	.	.	.
ATP1A1A Phyllobates aurotaenia	.	.	.	.	.	.	.	.	.	.	.	.	.	.	.	.	.	.	.	.	.	.	.	.	.	.	.	.	.	.	.	V	.	.	.	.	.	.	.	.	.	.	.	T	.	.	.	.	.
ATP1A1A Epipedobates boulengeri	.	.	.	.	.	.	.	.	.	.	.	.	.	.	.	.	.	.	.	.	.	.	.	.	.	.	.	.	.	.	.	V	.	.	.	.	.	.	.	.	.	.	.	T	.	.	.	.	.
ATP1A1A Andinobates minutus	.	.	.	.	.	.	.	.	.	.	.	.	.	.	.	.	.	.	.	.	.	.	.	.	.	.	.	.	.	.	.	.	.	.	.	.	.	.	.	.	.	.	.	T	.	.	.	.	.
ATP1A1 Oophaga anchicayensis	.	.	.	.	.	.	.	.	.	.	.	.	.	.	.	.	.	.	.	.	.	.	.	.	.	.	.	.	.	.	.	V	.	.	.	.	.	.	.	.	.	.	.	T	.	.	.	.	.
ATP1A1 Andinobates bombetes	.	.	.	.	.	.	.	.	.	.	.	.	.	.	.	.	.	.	.	.	.	.	.	.	.	.	.	.	.	.	.	.	.	.	.	.	.	.	.	.	.	.	.	T	.	.	.	.	.
ATP1A1 L. brachistriatus	.	.	.	.	.	.	.	.	.	.	.	.	.	.	.	.	.	.	.	.	.	.	.	.	.	.	.	.	.	.	.	.	.	.	.	.	.	.	.	.	.	.	.	T	.	.	.	.	.
ATP1A1/1-1016 Leptodactylus pentadactylus KV50981	.	.	.	.	.	.	.	.	.	.	.	.	.	.	.	.	.	.	.	.	.	.	.	.	.	.	.	.	.	.	.	.	.	.	.	.	.	.	.	.	R	T	.	T	Q	D	.	.	.
ATP1A1 Leptodactylus fuscus QKV50980	.	.	.	.	.	.	.	.	.	.	.	.	.	.	.	.	.	.	.	.	.	.	.	.	.	.	.	.	.	.	.	.	.	.	.	.	.	F	.	.	R	S	.	T	.	D	.	.	.
ATP1A1 Leptodacylus macrosternum QKV50986	.	.	.	.	.	.	.	.	.	.	.	.	.	.	.	.	.	.	.	.	.	.	.	.	.	.	.	.	.	.	.	F	.	.	.	.	.	.	.	.	R	T	.	T	.	D	.	.	.
ATP1A1B Phyllobates aurotaenia	.	.	.	.	.	.	.	.	.	.	.	.	.	.	.	.	.	.	.	.	.	.	.	.	.	.	.	.	.	.	.	L	.	.	.	M	.	.	.	.	R	S	V	T	.	D	.	.	.
ATP1A1B Epipedobates boulengeri	.	.	.	.	.	.	.	.	.	.	.	.	.	.	.	.	.	.	.	.	.	.	.	.	.	.	.	.	.	.	.	V	.	.	.	M	.	.	.	.	R	S	.	T	.	D	.	.	.
ATP1A1B Andinobates minutus	.	.	.	.	.	.	.	.	.	.	.	.	.	.	.	.	.	.	.	.	.	.	.	.	.	.	.	.	.	.	.	L	.	.	.	M	.	.	.	.	R	S	.	T	.	D	.	.	.
ATP1A2 Xenopus laevis Q6PAG0	.	S	.	.	.	.	.	.	.	.	.	.	.	.	.	.	.	.	.	.	.	.	.	.	I	.	.	.	.	.	.	.	.	.	.	.	.	.	.	.	.	I	.	.	.	D	.	.	V
ATP1A2 Eleutherodacylus johnstonei	.	.	.	.	.	.	.	.	.	.	.	.	.	.	.	.	.	.	.	.	.	.	.	.	I	.	.	.	.	.	.	.	.	.	.	.	.	.	.	.	.	V	.	.	.	D	.	.	M
ATP1A2 Rhinella marina	.	.	.	.	.	.	.	.	.	.	.	.	.	.	.	.	.	.	.	.	.	.	.	.	I	.	.	.	.	.	.	V	.	.	.	.	.	.	.	.	T	V	.	I	.	D	D	.	T
ATP1A2 Phyllobates aurotaenia	.	.	.	.	.	.	.	.	.	.	.	.	.	.	.	.	.	.	.	.	.	.	.	.	I	.	.	.	.	.	.	.	.	.	.	.	.	.	.	.	.	I	.	.	.	D	.	.	I
ATP1A2 Epipedobates boulengeri	.	.	.	.	.	.	.	.	.	.	.	.	.	.	.	.	.	.	.	.	.	.	.	.	I	.	.	.	.	.	.	.	.	.	.	.	.	.	.	.	.	I	.	.	.	D	.	.	I
ATP1A2 Andinobates minutus	.	.	.	.	.	.	.	.	.	.	.	.	.	.	.	.	.	.	.	.	.	.	.	.	I	.	.	.	.	.	.	.	.	.	.	.	.	.	.	.	.	I	.	.	.	D	.	.	I
ATP1A2 Oophaga anchicayensis	.	.	.	.	.	.	.	.	.	.	.	.	.	.	.	.	.	.	.	.	.	.	.	.	I	.	.	.	.	.	.	.	.	.	.	.	.	.	.	.	.	I	.	.	.	D	.	.	I
ATP1A2 Andinobates bombetes	.	.	.	.	.	.	.	.	.	.	.	.	.	.	.	.	.	.	.	.	.	.	.	.	I	.	.	.	.	.	.	.	.	.	.	.	.	.	.	.	.	I	.	.	.	D	.	.	I
ATP1A2 L. brachistriatus	.	.	.	.	.	.	.	.	.	.	.	.	.	.	.	.	.	.	.	.	.	.	.	.	I	.	.	.	.	.	.	.	.	.	.	.	.	.	.	.	.	I	.	.	.	D	.	.	I
	CYTOPLASMATIC
	151	152	153	154	155	156	157	158	159	160	161	162	163	164	165	166	167	168	169	170	171	172	173	174	175	176	177	178	179	180	181	182	183	184	185	186	187	188	189	190	191	192	193	194	195	196	197	198	199
ATP1A1_ Xenopus laevis	M	E	S	F	K	N	M	V	P	Q	Q	A	L	V	I	R	S	G	E	K	L	S	I	N	A	E	E	V	V	L	G	D	L	V	E	V	K	G	G	D	R	I	P	A	D	L	R	V	I
ATP1A1 _Eleutherodactylus johnstonei	.	.	.	.	.	.	.	.	.	.	.	.	.	.	.	.	N	.	.	.	.	.	.	.	.	.	D	.	.	Q	.	.	.	.	.	.	.	.	.	.	.	.	.	.	.	.	.	I	.
ATP1A1_ Rhinella marina	.	.	.	.	.	.	.	.	.	.	.	.	.	.	.	.	N	.	.	.	.	.	.	.	.	.	N	.	.	Q	.	.	.	.	.	.	.	.	.	.	.	.	.	.	.	.	.	I	.
ATP1A1 Atelopus QNR59560	.	.	.	.	.	.	.	.	.	.	.	.	.	.	.	.	N	.	.	.	.	.	.	.	.	.	G	.	.	Q	.	.	.	.	.	.	.	.	.	.	.	.	.	.	.	.	.	I	.
ATP1A1 Leptodacylus macrosternum QKV50985	.	.	.	.	.	.	.	.	.	.	.	.	.	.	.	.	N	.	.	.	.	.	.	.	.	.	.	.	.	Q	.	.	.	.	.	.	.	.	.	.	.	.	.	.	.	.	.	I	.
ATP1A1 Leptodactylus pendadactylus QKV50982	.	.	.	.	.	.	.	.	.	.	.	.	.	.	.	.	N	.	.	.	.	.	.	.	.	.	.	.	.	Q	.	.	.	.	.	.	.	.	.	.	.	.	.	.	.	.	.	I	.
ATP1A1 Leptodactylus fuscus QKV50979	.	.	.	.	.	.	.	.	.	.	.	.	.	.	.	.	N	.	.	.	.	.	.	.	.	.	.	.	.	.	.	.	.	.	.	.	.	.	.	.	.	.	.	.	.	.	.	I	.
ATP1A1A Phyllobates aurotaenia	.	.	.	.	.	.	.	.	.	.	.	.	.	.	.	.	N	.	.	.	.	.	.	.	.	.	D	.	.	Q	.	.	.	.	.	.	.	.	.	.	.	.	.	.	.	.	.	I	.
ATP1A1A Epipedobates boulengeri	.	.	.	.	.	.	.	.	.	.	.	.	.	.	.	.	N	.	.	.	.	.	.	.	.	.	D	.	.	Q	.	.	.	.	.	.	.	.	.	.	.	.	.	.	.	.	.	.	.
ATP1A1A Andinobates minutus	.	.	.	.	.	.	.	.	.	.	.	.	.	.	.	.	N	.	.	.	.	.	.	.	.	.	D	.	.	Q	.	.	.	.	.	.	.	.	.	.	.	.	.	.	.	.	.	I	.
ATP1A1 Oophaga anchicayensis	.	.	.	.	.	.	.	.	.	.	.	.	.	.	.	.	N	.	.	.	.	.	.	.	.	.	D	.	.	Q	.	.	.	.	.	.	.	.	.	.	.	.	.	.	.	.	.	I	.
ATP1A1 Andinobates bombetes	.	.	.	.	.	.	.	.	.	.	.	.	.	.	.	.	N	.	.	.	.	.	.	.	.	.	D	.	.	Q	.	.	.	.	.	.	.	.	.	.	.	.	.	.	.	.	.	.	.
ATP1A1 L. brachistriatus	.	.	.	.	.	.	.	.	.	.	.	.	.	.	.	.	N	.	.	.	.	.	.	.	.	.	D	.	.	Q	.	.	.	.	.	.	.	.	.	.	.	.	.	.	.	.	.	I	.
ATP1A1/1-1016 Leptodactylus pentadactylus KV50981	.	.	.	.	.	.	.	.	.	.	.	.	.	.	.	.	N	.	.	.	.	.	.	.	.	.	.	.	.	.	.	.	.	.	.	.	.	.	.	.	.	.	.	.	.	.	.	I	L
ATP1A1 Leptodactylus fuscus QKV50980	.	.	.	.	.	.	.	.	.	.	.	.	.	.	.	.	N	.	.	.	.	.	.	.	.	.	.	.	.	.	.	.	I	.	.	.	Q	.	.	.	.	.	.	.	.	.	.	I	L
ATP1A1 Leptodacylus macrosternum QKV50986	.	.	.	.	.	.	.	.	.	.	.	.	.	.	.	.	N	.	.	.	.	.	.	.	.	.	.	.	.	.	.	.	.	.	.	.	.	.	.	.	.	.	.	.	.	.	.	I	L
ATP1A1B Phyllobates aurotaenia	.	.	.	.	.	.	.	.	.	.	.	.	.	.	.	.	N	.	.	.	.	.	.	.	.	.	D	.	.	Q	.	.	.	.	.	.	.	.	.	.	.	.	.	.	.	.	.	I	.
ATP1A1B Epipedobates boulengeri	.	.	.	.	.	.	.	.	.	.	.	.	.	.	.	.	N	.	.	.	.	.	.	.	.	.	D	.	.	Q	.	.	.	.	.	.	.	.	.	.	.	.	.	.	.	.	.	.	.
ATP1A1B Andinobates minutus	.	.	.	.	.	.	.	.	.	.	.	.	.	.	.	.	N	.	.	.	.	.	.	.	.	.	D	.	.	Q	A	.	.	.	.	.	.	.	.	.	.	.	.	.	.	.	.	I	.
ATP1A2 Xenopus laevis Q6PAG0	.	D	.	.	.	.	.	.	.	.	.	.	.	.	.	.	E	.	.	.	.	Q	.	.	.	.	Q	.	.	V	.	E	.	.	.	I	.	.	.	.	.	.	.	.	.	.	.	I	T
ATP1A2 Eleutherodacylus johnstonei	.	D	.	.	.	.	.	.	.	.	.	.	.	.	.	.	E	.	.	.	.	Q	.	.	.	.	A	.	.	A	.	.	.	.	.	I	.	.	.	.	.	V	.	.	.	I	.	I	.
ATP1A2 Rhinella marina	.	D	.	.	.	.	.	.	.	.	.	.	.	.	.	.	E	.	.	.	.	Q	.	.	.	.	A	.	.	V	.	.	.	.	.	I	.	.	.	.	.	.	.	.	.	I	.	I	.
ATP1A2 Phyllobates aurotaenia	.	D	.	.	.	.	.	.	.	.	.	.	.	.	.	.	E	.	.	.	.	Q	.	.	.	.	A	.	.	V	.	.	.	.	.	I	.	.	.	.	.	.	.	.	.	I	.	I	.
ATP1A2 Epipedobates boulengeri	.	D	.	.	.	.	.	.	.	.	.	.	.	.	.	.	E	.	.	.	.	Q	.	.	.	.	A	.	.	V	.	.	.	.	.	I	.	.	.	.	.	.	.	.	.	I	.	I	.
ATP1A2 Andinobates minutus	.	D	.	.	.	.	.	.	.	.	.	.	.	.	.	.	E	.	.	.	.	Q	.	.	.	.	A	.	.	V	.	.	.	.	.	I	.	.	.	.	.	.	.	.	.	I	.	I	.
ATP1A2 Oophaga anchicayensis	.	D	.	.	.	.	.	.	.	.	.	.	.	.	.	.	E	.	.	.	.	Q	.	.	.	.	A	.	.	V	.	.	.	.	.	I	.	.	.	.	.	.	.	.	.	I	.	I	.
ATP1A2 Andinobates bombetes	.	D	.	.	.	.	.	.	.	.	.	.	.	.	.	.	E	.	.	.	.	Q	.	.	.	.	A	.	.	V	.	.	.	.	.	I	.	.	.	.	.	.	.	.	.	I	.	I	.
ATP1A2 L. brachistriatus	.	D	.	.	.	.	.	.	.	.	.	.	.	.	.	.	E	.	.	.	.	Q	.	.	.	.	A	.	.	V	.	.	.	.	.	I	.	.	.	.	.	.	.	.	.	I	.	I	.
	CYTOPLASMATIC
	231	232	233	234	235	236	237	238	239	240	241	242	243	244	245	246	247	248	249	250	251	252	253	254	255	256	257	258	259	260	261	262	263	264	265	266	267	268	269	270	271	272	273	274	275	276	277	278	279
ATP1A1_ Xenopus laevis	E	T	R	N	I	A	F	F	S	T	N	C	V	E	G	T	A	R	G	I	V	V	N	T	G	D	R	T	V	M	G	R	I	A	T	L	A	S	G	L	D	G	G	R	T	P	I	A	I
ATP1A1 _Eleutherodactylus johnstonei	.	.	.	.	.	.	.	.	.	.	.	.	.	.	.	.	.	.	.	.	.	I	.	.	.	.	.	.	.	.	.	.	.	.	.	.	.	.	.	.	E	.	.	.	.	.	.	.	.
ATP1A1_ Rhinella marina	.	.	.	.	.	.	.	.	.	.	.	.	.	.	.	.	.	.	.	.	.	I	.	.	.	.	.	.	.	.	.	.	.	.	.	.	.	.	.	.	E	.	.	Q	.	.	.	.	V
ATP1A1 Atelopus QNR59560	.	.	.	.	.	.	.	.	.	.	.	.	.	.	.	.	.	.	.	V	.	I	.	.	.	.	.	.	.	.	.	.	.	.	.	.	.	.	.	.	E	.	.	.	.	.	.	.	V
ATP1A1 Leptodacylus macrosternum QKV50985	.	.	.	.	.	.	.	.	.	.	.	.	.	.	.	.	.	.	.	.	.	I	.	.	.	.	.	.	.	.	.	.	.	.	.	.	.	.	.	.	E	.	.	.	.	.	.	.	.
ATP1A1 Leptodactylus pendadactylus QKV50982	.	.	.	.	.	.	.	.	.	.	.	.	.	.	.	.	.	.	.	.	.	I	.	.	.	.	.	.	.	.	.	.	.	.	.	.	.	.	.	.	E	.	.	.	.	.	.	.	.
ATP1A1 Leptodactylus fuscus QKV50979	.	.	.	.	.	.	.	.	.	.	.	.	.	.	.	.	.	.	.	.	.	I	.	.	.	.	.	.	.	.	.	.	.	.	.	.	.	.	.	.	E	.	.	.	.	.	.	.	.
ATP1A1A Phyllobates aurotaenia	.	.	.	.	.	.	.	.	.	.	.	.	.	.	.	.	.	.	.	.	.	I	.	.	.	.	.	.	.	.	.	.	.	.	.	.	.	.	.	.	E	.	.	.	.	.	.	.	.
ATP1A1A Epipedobates boulengeri	.	.	.	.	.	.	.	.	.	.	.	.	.	.	.	.	.	.	.	.	.	I	.	.	.	.	.	.	.	.	.	.	.	.	.	.	.	.	.	.	E	.	.	.	.	.	.	.	.
ATP1A1A Andinobates minutus	.	.	.	.	.	.	.	.	.	.	.	.	.	.	.	.	.	.	.	.	.	I	.	.	.	.	.	.	.	.	.	.	.	.	.	.	.	.	.	.	E	.	.	.	.	.	.	.	V
ATP1A1 Oophaga anchicayensis	.	.	.	.	.	.	.	.	.	.	.	.	.	.	.	.	.	.	.	.	.	I	.	.	.	.	.	.	.	.	.	.	.	.	.	.	.	.	.	.	E	.	.	.	.	.	.	.	.
ATP1A1 Andinobates bombetes	.	.	.	.	.	.	.	.	.	.	.	.	.	.	.	.	.	.	.	.	.	I	.	.	.	.	.	.	.	.	.	.	.	.	.	.	.	.	.	.	E	.	.	.	.	.	.	.	V
ATP1A1 L. brachistriatus	.	.	.	.	.	.	.	.	.	.	.	.	.	.	.	.	.	.	.	.	.	I	.	.	.	.	.	.	.	.	.	.	.	.	.	.	.	.	.	.	E	.	.	.	.	.	.	.	.
ATP1A1/1-1016 Leptodactylus pentadactylus KV50981	.	.	.	.	.	.	.	.	.	.	.	.	.	.	.	.	.	.	.	.	.	I	.	.	.	.	.	.	.	.	.	.	.	.	.	.	.	.	.	.	E	.	.	.	.	.	.	.	V
ATP1A1 Leptodactylus fuscus QKV50980	.	.	.	.	.	.	.	.	.	.	.	.	.	.	.	.	.	.	.	.	.	I	.	.	.	.	.	.	.	.	.	.	.	.	.	.	.	.	.	.	E	.	.	.	.	.	.	.	V
ATP1A1 Leptodacylus macrosternum QKV50986	.	.	.	.	.	.	.	.	.	.	.	.	.	.	.	.	.	.	.	.	.	I	.	.	.	.	.	.	.	.	.	.	.	.	.	.	.	.	.	.	E	.	.	.	.	.	.	.	V
ATP1A1B Phyllobates aurotaenia	.	.	.	.	.	.	.	.	.	.	.	.	.	.	.	.	.	.	.	.	.	I	.	.	.	.	.	.	.	.	.	.	.	.	.	.	.	.	.	.	E	.	.	.	.	.	.	.	.
ATP1A1B Epipedobates boulengeri	.	.	.	.	.	.	.	.	.	.	.	.	.	.	.	.	.	.	.	.	.	I	.	.	.	.	.	.	.	.	.	.	.	.	.	.	.	.	.	.	E	.	.	.	.	.	.	.	.
ATP1A1B Andinobates minutus	.	.	.	.	.	.	.	.	.	.	.	.	.	.	.	.	.	.	.	.	.	I	.	.	.	.	.	.	.	.	.	.	.	.	.	.	.	.	.	.	E	.	.	.	.	.	.	.	V
ATP1A2 Xenopus laevis Q6PAG0	.	.	.	.	.	C	.	.	.	.	.	.	.	.	.	.	.	.	.	.	.	I	A	.	.	.	.	.	.	.	.	.	.	.	.	.	.	.	.	.	E	V	.	.	.	.	.	.	M
ATP1A2 Eleutherodacylus johnstonei	.	.	.	.	.	S	.	.	.	.	.	.	.	.	.	.	.	.	.	.	.	I	A	.	.	.	.	.	.	.	.	.	.	.	.	.	.	.	.	.	E	V	.	.	.	.	.	.	M
ATP1A2 Rhinella marina	.	.	.	.	.	S	.	.	.	.	.	.	.	.	.	.	.	.	.	.	.	I	S	.	.	.	.	.	.	.	.	.	.	.	.	.	.	.	.	.	E	V	.	.	.	.	.	.	M
ATP1A2 Phyllobates aurotaenia	.	.	.	.	.	S	.	.	.	.	.	.	.	.	.	.	.	.	.	.	.	I	A	.	.	.	.	.	.	.	.	.	.	.	.	.	.	.	.	.	E	V	.	.	.	.	.	.	M
ATP1A2 Epipedobates boulengeri	.	.	.	.	.	S	.	.	.	.	.	.	.	.	.	.	.	.	.	.	.	I	A	.	.	.	.	.	.	.	.	.	.	.	.	.	.	.	.	.	E	V	.	.	.	.	.	.	M
ATP1A2 Andinobates minutus	.	.	.	.	.	S	.	.	.	.	.	.	.	.	.	.	.	.	.	.	.	I	A	.	.	.	.	.	.	.	.	.	.	.	.	.	.	.	.	.	E	V	.	.	.	.	.	.	M
ATP1A2 Oophaga anchicayensis	.	.	.	.	.	S	.	.	.	.	.	.	.	.	.	.	.	.	.	.	.	I	A	.	.	.	.	.	.	.	.	.	.	.	.	.	.	.	.	.	E	V	.	.	.	.	.	.	M
ATP1A2 Andinobates bombetes	.	.	.	.	.	S	.	.	.	.	.	.	.	.	.	.	.	.	.	.	.	I	A	.	.	.	.	.	.	.	.	.	.	.	.	.	.	.	.	.	E	V	.	.	.	.	.	.	M
ATP1A2 L. brachistriatus	.	.	.	.	.	S	.	.	.	.	.	.	.	.	.	.	.	.	.	.	.	I	A	.	.	.	.	.	.	.	.	.	.	.	.	.	.	.	.	.	E	V	.	.	.	.	.	.	M
				TM4																		CYTOPLASMIC L4/5
	311	312	313	314	315	316	317	318	319	320	321	322	323	324	325	326	327	328	329	330	331	332	333	334	335	336	337	338	339	340	341	342	343	344	345	346	347	348	349	350	351	352	353	354	355	356	357	358	359
ATP1A1_ Xenopus laevis	L	E	A	V	I	F	L	I	G	I	I	V	A	N	V	P	E	G	L	L	A	T	V	T	V	C	L	T	L	T	A	K	R	M	A	R	K	N	C	L	V	K	N	L	E	A	V	E	T
ATP1A1 _Eleutherodactylus johnstonei	.	.	.	.	.	.	.	.	.	.	.	.	.	.	.	.	.	.	.	.	.	.	.	.	.	.	.	.	.	.	.	.	.	.	.	.	.	.	.	.	.	.	.	.	.	.	.	.	.
ATP1A1_ Rhinella marina	.	.	.	.	.	.	.	.	.	.	.	.	.	.	.	.	.	.	.	.	.	.	.	.	.	.	.	.	.	.	.	.	.	.	.	.	.	.	.	.	.	.	.	.	.	.	.	.	.
ATP1A1 Atelopus QNR59560	.	.	.	.	.	.	.	.	.	.	.	.	.	.	.	.	.	.	.	.	.	.	.	.	.	.	.	.	.	.	.	.	.	.	.	.	.	.	.	.	.	.	.	.	.	.	.	.	.
ATP1A1 Leptodacylus macrosternum QKV50985	.	.	.	.	.	.	.	.	.	.	.	.	.	.	.	.	.	.	.	.	.	.	.	.	.	.	.	.	.	.	.	.	.	.	.	.	.	.	.	.	.	.	.	.	.	.	.	.	.
ATP1A1 Leptodactylus pendadactylus QKV50982	.	.	.	.	.	.	.	.	.	.	.	.	.	.	.	.	.	.	.	.	.	.	.	.	.	.	.	.	.	.	.	.	.	.	.	.	.	.	.	.	.	.	.	.	.	.	.	.	.
ATP1A1 Leptodactylus fuscus QKV50979	.	.	.	.	.	.	.	.	.	.	.	.	.	.	.	.	.	.	.	.	.	.	.	.	.	.	.	.	.	.	.	.	.	.	.	.	.	.	.	.	.	.	.	.	.	.	.	.	.
ATP1A1A Phyllobates aurotaenia	.	.	.	.	.	.	.	.	.	.	.	.	.	.	.	.	.	.	.	.	.	.	.	.	.	.	.	.	.	.	.	.	.	.	.	.	.	.	.	.	.	.	.	.	.	.	.	.	.
ATP1A1A Epipedobates boulengeri	.	.	.	.	.	.	.	.	.	.	.	.	.	.	.	.	.	.	.	.	.	.	.	.	.	.	.	.	.	.	.	.	.	.	.	.	.	.	.	.	.	.	.	.	.	.	.	.	.
ATP1A1A Andinobates minutus	.	.	.	.	.	.	.	.	.	.	.	.	.	.	.	.	.	.	.	.	.	.	.	.	.	.	.	.	.	.	.	.	.	.	.	.	.	.	.	.	.	.	.	.	.	.	.	.	.
ATP1A1 Oophaga anchicayensis	.	.	.	.	.	.	.	.	.	.	.	.	.	.	.	.	.	.	.	.	.	.	.	.	.	.	.	.	.	.	.	.	.	.	.	.	.	.	.	.	.	.	.	.	.	.	.	.	.
ATP1A1 Andinobates bombetes	.	.	.	.	.	.	.	.	.	.	.	.	.	.	.	.	.	.	.	.	.	.	.	.	.	.	.	.	.	.	.	.	.	.	.	.	.	.	.	.	.	.	.	.	.	.	.	.	.
ATP1A1 L. brachistriatus	.	.	.	.	.	.	.	.	.	.	.	.	.	.	.	.	.	.	.	.	.	.	.	.	.	.	.	.	.	.	.	.	.	.	.	.	.	.	.	.	.	.	.	.	.	.	.	.	.
ATP1A1/1-1016 Leptodactylus pentadactylus KV50981	.	.	.	.	.	.	.	.	.	.	.	.	.	.	.	.	.	.	.	.	.	.	.	.	.	.	.	.	.	.	.	.	.	.	.	.	.	.	.	.	.	.	.	.	.	.	.	.	.
ATP1A1 Leptodactylus fuscus QKV50980	.	.	.	.	.	.	.	.	.	.	.	.	.	.	.	.	.	.	.	.	.	.	.	.	.	.	.	.	.	.	.	.	.	.	.	.	.	.	.	.	.	.	.	.	.	.	.	.	.
ATP1A1 Leptodacylus macrosternum QKV50986	.	.	.	.	.	.	.	.	.	.	.	.	.	.	.	.	.	.	.	.	.	.	.	.	.	.	.	.	.	.	.	.	.	.	.	.	.	.	.	.	.	.	.	.	.	.	.	.	.
ATP1A1B Phyllobates aurotaenia	.	.	.	.	.	.	.	.	.	.	.	.	.	.	.	.	.	.	.	.	.	.	.	.	.	.	.	.	.	.	.	.	.	.	.	.	.	.	.	.	.	.	.	.	.	.	.	.	.
ATP1A1B Epipedobates boulengeri	.	.	.	.	.	.	.	.	.	.	.	.	.	.	.	.	.	.	.	.	.	.	.	.	.	.	.	.	.	.	.	.	.	.	.	.	.	.	.	.	.	.	.	.	.	.	.	.	.
ATP1A1B Andinobates minutus	.	.	.	.	.	.	.	.	.	.	.	.	.	.	.	.	.	.	.	.	.	.	.	.	.	.	.	.	.	.	.	.	.	.	.	.	.	.	.	.	.	.	.	.	.	.	.	.	.
ATP1A2 Xenopus laevis Q6PAG0	.	.	G	.	.	.	.	.	.	.	.	.	.	.	.	.	.	.	.	.	.	.	.	.	.	.	.	.	.	.	.	.	.	.	.	.	.	.	.	.	.	.	.	.	.	.	.	.	.
ATP1A2 Eleutherodacylus johnstonei	.	.	.	.	.	.	.	.	.	.	.	.	.	.	.	.	.	.	.	.	.	.	.	.	.	.	.	.	.	.	.	.	.	.	.	.	.	.	.	.	.	.	.	.	.	.	.	.	.
ATP1A2 Rhinella marina	.	.	.	.	.	.	.	.	.	.	.	.	.	.	.	.	.	.	.	.	.	.	.	.	.	.	.	.	.	.	.	.	.	.	.	.	.	.	.	.	.	.	.	.	.	.	.	.	.
ATP1A2 Phyllobates aurotaenia	.	.	.	.	.	.	.	.	.	.	.	.	.	.	.	.	.	.	.	.	.	.	.	.	.	.	.	.	.	.	.	.	.	.	.	.	.	.	.	.	.	.	.	.	.	.	.	.	.
ATP1A2 Epipedobates boulengeri	.	.	.	.	.	.	.	.	.	.	.	.	.	.	.	.	.	.	.	.	.	.	.	.	.	.	.	.	.	.	.	.	.	.	.	.	.	.	.	.	.	.	.	.	.	.	.	.	.
ATP1A2 Andinobates minutus	.	.	.	.	.	.	.	.	.	.	.	.	.	.	.	.	.	.	.	.	.	.	.	.	.	.	.	.	.	.	.	.	.	.	.	.	.	.	.	.	.	.	.	.	.	.	.	.	.
ATP1A2 Oophaga anchicayensis	.	.	.	.	.	.	.	.	.	.	.	.	.	.	.	.	.	.	.	.	.	.	.	.	.	.	.	.	.	.	.	.	.	.	.	.	.	.	.	.	.	.	.	.	.	.	.	.	.
ATP1A2 Andinobates bombetes	.	.	.	.	.	.	.	.	.	.	.	.	.	.	.	.	.	.	.	.	.	.	.	.	.	.	.	.	.	.	.	.	.	.	.	.	.	.	.	.	.	.	.	.	.	.	.	.	.
ATP1A2 L. brachistriatus	.	.	.	.	.	.	.	.	.	.	.	.	.	.	.	.	.	.	.	.	.	.	.	.	.	.	.	.	.	.	.	.	.	.	.	.	.	.	.	.	.	.	.	.	.	.	.	.	.
	CYTOPLASMIC L4/5
	391	392	393	394	395	396	397	398	399	400	401	402	403	404	405	406	407	408	409	410	411	412	413	414	415	416	417	418	419	420	421	422	423	424	425	426	427	428	429	430	431	432	433	434	435	436	437	438	439
ATP1A1_ Xenopus laevis	H	E	A	D	T	T	E	N	Q	S	G	A	S	F	D	K	S	S	P	T	W	T	A	L	S	R	V	A	G	L	C	N	R	A	V	F	Q	A	G	Q	E	N	T	P	I	L	K	R	D
ATP1A1 _Eleutherodactylus johnstonei	.	.	.	.	.	.	.	.	.	.	.	.	.	.	.	.	.	.	.	.	.	.	.	.	A	.	I	.	.	.	.	.	.	.	.	.	.	.	.	.	.	.	.	.	.	.	.	.	.
ATP1A1_ Rhinella marina	.	.	.	.	.	.	.	.	.	.	.	.	.	.	.	.	.	.	.	.	.	.	.	.	A	.	I	.	.	.	.	.	.	.	.	.	P	.	.	.	.	.	.	.	.	.	.	.	.
ATP1A1 Atelopus QNR59560	.	.	.	.	.	.	.	.	.	.	.	.	.	.	.	.	.	.	.	.	.	.	.	.	A	.	I	.	.	.	.	.	.	.	.	.	.	.	.	.	D	.	.	.	.	.	.	.	.
ATP1A1 Leptodacylus macrosternum QKV50985	.	.	.	.	.	.	.	.	.	.	.	.	.	.	.	.	.	.	.	.	.	.	.	.	A	.	I	.	.	.	.	.	.	.	.	.	.	.	.	.	.	.	.	.	.	.	.	.	.
ATP1A1 Leptodactylus pendadactylus QKV50982	.	.	.	.	.	.	.	.	.	.	.	.	.	.	.	.	.	.	.	.	.	.	.	.	A	.	I	.	.	.	.	.	.	.	.	.	.	.	.	.	.	.	.	.	.	.	.	.	.
ATP1A1 Leptodactylus fuscus QKV50979	.	.	.	.	.	.	.	.	.	.	.	.	.	.	.	.	.	.	.	.	.	.	.	.	A	.	I	.	.	.	.	.	.	.	.	.	.	.	.	.	.	.	.	.	.	.	.	.	.
ATP1A1A Phyllobates aurotaenia	.	.	.	.	.	.	.	.	.	.	.	.	.	.	.	.	.	.	.	.	.	.	.	.	.	.	.	.	.	.	.	.	.	.	.	.	.	.	.	.	.	.	.	.	.	.	.	.	.
ATP1A1A Epipedobates boulengeri	.	.	.	.	.	.	.	.	.	.	.	.	.	.	.	.	.	.	.	.	.	.	.	.	A	.	.	.	.	.	.	.	.	.	.	.	.	.	.	.	.	.	.	.	.	.	.	.	.
ATP1A1A Andinobates minutus	.	.	.	.	.	.	.	.	.	.	.	.	.	.	.	.	.	.	.	.	.	.	.	.	A	.	.	.	.	.	.	.	.	.	.	.	.	.	.	.	.	.	.	.	.	.	.	.	.
ATP1A1 Oophaga anchicayensis	.	.	.	.	.	.	.	.	.	.	.	.	.	.	.	.	.	.	.	.	.	.	.	.	A	.	.	.	.	.	.	.	.	.	.	.	.	.	.	.	.	.	.	.	.	.	.	.	.
ATP1A1 Andinobates bombetes	.	.	.	.	.	.	.	.	.	.	.	.	.	.	.	.	.	.	.	.	.	.	.	.	A	.	.	.	.	.	.	.	.	.	.	.	.	.	.	.	.	.	.	.	.	.	.	.	.
ATP1A1 L. brachistriatus	.	.	.	.	.	.	.	.	.	.	.	.	.	.	.	.	.	.	.	.	.	.	.	.	.	.	.	.	.	.	.	.	.	.	.	.	.	.	.	.	.	.	.	.	.	.	.	.	.
ATP1A1/1-1016 Leptodactylus pentadactylus KV50981	.	.	.	.	.	.	.	.	.	.	.	.	C	.	.	.	.	.	.	.	.	.	.	.	A	.	I	.	.	.	.	.	.	.	.	.	.	.	.	.	.	.	.	.	.	.	.	.	.
ATP1A1 Leptodactylus fuscus QKV50980	.	.	.	.	.	.	.	.	.	.	.	.	G	.	.	.	.	.	L	.	.	.	.	.	A	.	I	.	.	.	.	.	.	.	.	.	.	.	.	.	.	.	.	.	.	.	.	.	.
ATP1A1 Leptodacylus macrosternum QKV50986	.	.	.	.	.	.	.	.	.	.	.	.	C	.	.	.	.	.	.	.	.	.	.	.	A	.	I	.	.	.	.	.	.	.	.	.	.	.	.	.	.	.	.	.	.	.	.	.	.
ATP1A1B Phyllobates aurotaenia	.	.	.	.	.	.	.	.	.	.	.	.	.	.	.	.	.	.	.	.	.	.	.	.	.	.	.	.	.	.	.	.	.	.	.	.	.	.	.	.	.	.	.	.	.	.	.	.	.
ATP1A1B Epipedobates boulengeri	.	.	.	.	.	.	.	.	.	.	.	.	.	.	.	.	.	.	.	.	.	.	.	.	A	.	.	.	.	.	.	.	.	.	.	.	.	.	.	.	.	.	.	.	.	.	.	.	.
ATP1A1B Andinobates minutus	.	.	.	.	.	.	.	.	.	.	.	.	.	.	.	.	.	.	.	.	.	.	.	.	A	.	.	.	.	.	.	.	.	.	.	.	.	.	.	.	.	.	.	.	.	.	.	.	.
ATP1A2 Xenopus laevis Q6PAG0	.	.	.	.	.	.	.	D	.	.	.	.	T	.	.	.	R	.	.	.	.	.	.	.	.	.	I	.	.	.	.	.	.	.	.	.	K	V	.	.	D	K	I	.	V	S	.	.	.
ATP1A2 Eleutherodacylus johnstonei	.	.	.	.	.	.	.	D	.	.	.	.	T	.	.	.	R	.	.	.	.	.	.	.	.	.	I	.	.	.	.	.	.	.	.	.	K	V	.	.	.	S	V	.	.	S	.	.	.
ATP1A2 Rhinella marina	.	.	.	.	.	.	.	D	.	.	.	T	T	.	.	.	R	.	.	.	.	.	.	.	.	.	I	.	.	.	.	.	.	.	.	.	K	V	.	.	.	.	I	.	.	S	.	K	.
ATP1A2 Phyllobates aurotaenia	.	.	.	.	.	.	.	D	.	.	.	.	T	.	.	.	R	.	.	.	.	.	.	.	.	.	I	.	.	.	.	.	.	.	.	.	K	V	.	.	.	K	I	.	.	S	.	.	.
ATP1A2 Epipedobates boulengeri	.	.	.	.	.	.	.	D	.	.	.	.	T	.	.	.	R	.	.	.	.	.	.	.	.	.	I	.	.	.	.	.	.	.	.	.	K	V	.	.	.	K	I	.	.	S	.	.	.
ATP1A2 Andinobates minutus	.	.	.	.	.	.	.	D	.	.	.	.	T	.	.	.	R	.	.	.	.	.	.	.	.	.	I	.	.	.	.	.	.	.	.	.	K	V	.	.	.	K	I	.	.	S	.	.	.
ATP1A2 Oophaga anchicayensis	.	.	.	.	.	.	.	D	.	.	.	.	T	.	.	.	R	.	.	.	.	.	.	.	.	.	I	.	.	.	.	.	.	.	.	.	K	V	.	.	.	K	I	.	.	S	.	.	.
ATP1A2 Andinobates bombetes	.	.	.	.	.	.	.	D	.	.	.	.	T	.	.	.	R	.	.	.	.	.	.	.	.	.	I	.	.	.	.	.	.	.	.	.	K	V	.	.	.	K	I	.	.	S	.	.	.
ATP1A2 L. brachistriatus	.	.	.	.	.	.	.	D	.	.	.	.	T	.	.	.	R	.	.	.	.	.	.	.	.	.	I	.	.	.	.	.	.	.	.	.	K	V	.	.	.	K	I	.	.	S	.	.	.
	CYTOPLASMIC L4/5
	471	472	473	474	475	476	477	478	479	480	481	482	483	484	485	486	487	488	489	490	491	492	493	494	495	496	497	498	499	500	501	502	503	504	505	506	507	508	509	510	511	512	513	514	515	516	517	518	519
ATP1A1_ Xenopus laevis	A	E	I	P	F	N	S	T	N	K	Y	Q	L	S	V	H	K	N	A	N	P	S	E	S	R	Y	I	L	V	M	K	G	A	P	E	R	I	L	D	R	C	T	S	I	I	L	Q	G	K
ATP1A1 _Eleutherodactylus johnstonei	.	.	.	.	.	.	.	.	.	.	.	.	.	.	I	.	.	.	.	.	Q	.	.	.	.	.	L	.	.	.	.	.	.	.	.	.	.	.	.	.	.	S	T	.	L	M	.	.	.
ATP1A1_ Rhinella marina	.	.	.	.	.	.	.	.	.	.	.	.	.	.	.	.	.	.	.	.	.	.	.	.	.	.	L	.	.	.	.	.	.	.	.	.	.	.	.	.	.	S	.	.	L	.	.	.	.
ATP1A1 Atelopus QNR59560	.	.	.	.	.	.	.	.	.	.	.	.	.	.	.	.	.	.	.	I	.	.	.	.	V	H	L	.	.	.	.	.	.	.	.	.	.	.	.	.	.	S	T	.	L	.	.	.	.
ATP1A1 Leptodacylus macrosternum QKV50985	.	.	.	.	.	.	.	.	.	.	.	.	.	.	.	.	.	.	.	.	S	.	.	.	.	.	L	.	.	.	.	.	.	.	.	.	.	.	.	.	.	S	T	.	L	.	.	.	.
ATP1A1 Leptodactylus pendadactylus QKV50982	.	.	.	.	.	.	.	.	.	.	.	.	.	.	I	.	.	.	.	.	S	.	.	.	.	.	L	.	.	.	.	.	.	.	.	.	.	.	.	.	.	S	T	.	L	.	.	.	.
ATP1A1 Leptodactylus fuscus QKV50979	.	.	.	.	.	.	.	.	.	.	.	.	.	.	I	.	.	.	.	.	S	.	.	.	.	.	L	.	.	.	.	.	.	.	.	.	.	.	.	.	.	S	T	.	L	.	.	.	.
ATP1A1A Phyllobates aurotaenia	.	.	.	.	.	.	.	.	.	.	.	.	.	.	I	.	.	.	.	.	.	.	.	.	.	F	L	.	.	.	.	.	.	.	.	.	.	.	.	.	.	S	T	.	L	.	.	.	.
ATP1A1A Epipedobates boulengeri	.	.	.	.	.	.	.	.	.	.	.	.	.	.	I	.	.	.	.	.	.	.	.	.	.	.	L	.	.	.	.	.	.	.	.	.	.	.	.	.	.	S	N	.	L	.	.	.	.
ATP1A1A Andinobates minutus	.	.	.	.	.	.	.	.	.	.	.	.	.	.	I	.	.	.	.	.	.	.	.	.	.	.	L	.	.	.	.	.	.	.	.	.	.	.	.	.	.	S	.	.	L	.	.	.	.
ATP1A1 Oophaga anchicayensis	.	.	.	.	.	.	.	.	.	.	.	.	.	.	I	.	.	.	.	.	.	.	.	.	.	.	L	.	.	.	.	.	.	.	.	.	.	.	.	.	.	S	T	.	L	.	.	.	.
ATP1A1 Andinobates bombetes	.	.	.	.	.	.	.	.	.	.	.	.	.	.	I	.	.	.	.	.	.	.	.	.	.	.	L	.	.	.	.	.	.	.	.	.	.	.	.	.	.	S	.	.	L	.	.	.	.
ATP1A1 L. brachistriatus	.	.	.	.	.	.	.	.	.	.	.	.	.	.	I	.	.	.	.	.	.	.	.	.	.	.	L	.	.	.	.	.	.	.	.	.	.	.	.	.	.	S	N	.	L	M	.	.	.
ATP1A1/1-1016 Leptodactylus pentadactylus KV50981	.	.	.	.	.	.	.	.	.	.	.	.	.	.	I	.	.	.	.	.	S	.	.	.	.	.	L	.	.	.	.	.	.	.	.	.	.	.	.	.	.	S	T	.	L	.	.	.	.
ATP1A1 Leptodactylus fuscus QKV50980	.	.	.	.	.	.	.	.	.	.	.	.	.	.	I	.	.	.	.	.	S	.	.	.	.	.	L	.	.	.	.	.	.	.	.	.	.	.	.	.	.	S	T	.	L	.	.	.	.
ATP1A1 Leptodacylus macrosternum QKV50986	.	.	.	.	.	.	.	.	.	.	.	.	.	.	I	.	.	.	.	.	S	.	.	.	.	.	L	.	.	.	.	.	.	.	.	.	.	.	.	.	.	S	T	.	L	.	.	.	.
ATP1A1B Phyllobates aurotaenia	.	.	.	.	.	.	.	.	.	.	.	.	.	.	I	.	.	.	.	.	.	.	.	.	.	F	L	.	.	.	.	.	.	.	.	.	.	.	.	.	.	S	T	.	L	.	.	.	.
ATP1A1B Epipedobates boulengeri	.	.	.	.	.	.	.	.	.	.	.	.	.	.	I	.	.	.	.	.	.	.	.	.	.	.	L	.	.	.	.	.	.	.	.	.	.	.	.	.	.	S	N	.	L	.	.	.	.
ATP1A1B Andinobates minutus	.	.	.	.	.	.	.	.	.	.	.	.	.	.	I	.	.	.	.	.	.	.	.	.	.	.	L	.	.	.	.	.	.	.	.	.	.	.	.	.	.	S	.	.	L	.	.	.	.
ATP1A2 Xenopus laevis Q6PAG0	.	.	.	.	.	.	.	.	.	.	F	.	.	.	.	.	E	R	E	D	S	P	.	G	-	H	L	.	.	.	.	.	.	.	.	.	.	.	.	.	.	S	.	.	M	I	H	.	Q
ATP1A2 Eleutherodacylus johnstonei	.	.	.	.	.	.	.	.	.	.	.	.	.	.	.	.	E	R	E	D	S	.	D	.	-	H	L	.	.	.	.	.	.	.	.	.	.	.	.	.	.	S	T	.	M	.	H	.	E
ATP1A2 Rhinella marina	.	.	.	.	.	.	.	.	.	.	.	.	.	.	I	.	E	C	E	D	S	P	D	.	-	H	V	M	.	.	.	.	.	.	.	.	.	.	.	.	.	S	.	.	M	.	H	.	Q
ATP1A2 Phyllobates aurotaenia	.	.	.	.	.	.	.	.	.	.	.	.	.	.	.	.	E	R	E	D	S	P	D	.	-	H	L	.	.	.	.	.	.	.	.	.	.	.	.	.	.	S	.	.	M	.	H	.	E
ATP1A2 Epipedobates boulengeri	.	.	.	.	.	.	.	.	.	.	.	.	.	.	.	.	E	R	E	D	S	P	D	.	-	H	L	.	.	.	.	.	.	.	.	.	.	.	.	.	.	S	.	.	M	.	H	.	E
ATP1A2 Andinobates minutus	.	.	.	.	.	.	.	.	.	.	.	.	.	.	.	.	E	G	E	D	S	P	D	.	-	H	L	.	.	.	.	.	.	.	.	.	.	.	.	.	.	S	.	.	M	.	H	.	E
ATP1A2 Oophaga anchicayensis	.	.	.	.	.	.	.	.	.	.	.	.	.	.	.	.	E	R	E	D	S	P	D	.	-	H	L	.	.	.	.	.	.	.	.	.	.	.	.	.	.	S	.	.	M	.	H	.	E
ATP1A2 Andinobates bombetes	.	.	.	.	.	.	.	.	.	.	.	.	.	.	.	.	E	H	E	D	S	P	D	.	-	H	L	.	.	.	.	.	.	.	.	.	.	.	.	.	.	S	.	.	M	.	H	.	E
ATP1A2 L. brachistriatus	.	.	.	.	.	.	.	.	.	.	.	.	.	.	.	.	E	R	E	D	S	T	D	.	-	H	L	.	.	.	.	.	.	.	.	.	.	.	.	.	.	S	.	.	M	.	H	.	E
	CYTOPLASMIC L4/5
	551	552	553	554	555	556	557	558	559	560	561	562	563	564	565	566	567	568	569	570	571	572	573	574	575	576	577	578	579	580	581	582	583	584	585	586	587	588	589	590	591	592	593	594	595	596	597	598	599
ATP1A1_ Xenopus laevis	L	A	L	P	D	D	Q	F	P	D	G	F	Q	F	D	T	E	E	V	N	F	P	T	E	N	L	C	F	V	G	L	I	S	M	I	D	P	P	R	A	A	V	P	D	A	V	G	K	C
ATP1A1 _Eleutherodactylus johnstonei	.	V	.	N	.	E	.	.	.	.	.	.	S	.	.	.	.	D	.	.	.	.	.	.	G	.	.	.	.	.	.	.	.	.	.	.	.	.	.	.	.	.	.	.	.	.	.	.	.
ATP1A1_ Rhinella marina	.	L	.	D	.	E	.	.	.	.	.	.	S	.	.	.	.	D	.	.	.	.	.	.	G	.	.	.	.	.	.	.	.	.	.	.	.	.	.	.	.	.	.	.	.	.	.	.	.
ATP1A1 Atelopus QNR59560	.	T	.	D	.	E	.	.	.	.	.	.	S	.	.	.	.	D	.	.	.	.	.	.	G	.	.	.	.	.	.	.	.	.	.	.	.	.	.	.	.	.	.	.	.	.	.	.	.
ATP1A1 Leptodacylus macrosternum QKV50985	.	V	.	N	.	.	.	.	.	E	.	.	N	.	.	.	.	.	.	.	.	.	.	.	G	.	.	.	.	.	.	.	.	.	.	.	.	.	.	.	.	.	.	.	.	.	.	.	.
ATP1A1 Leptodactylus pendadactylus QKV50982	F	D	.	N	.	.	.	.	.	E	.	.	N	.	.	.	.	D	.	.	.	.	.	.	G	.	.	.	.	.	.	.	.	.	.	.	.	.	.	.	.	.	.	.	.	.	.	.	.
ATP1A1 Leptodactylus fuscus QKV50979	.	V	.	N	.	.	.	.	.	E	.	.	N	.	.	.	.	.	.	.	.	.	.	.	G	.	.	.	.	.	.	.	.	.	.	.	.	.	.	.	.	.	.	.	.	.	.	.	.
ATP1A1A Phyllobates aurotaenia	.	V	.	D	.	.	.	.	.	.	.	.	N	.	.	.	.	D	.	.	.	.	.	.	G	.	.	.	.	.	.	.	.	.	.	.	.	.	.	.	.	.	.	.	.	.	.	.	.
ATP1A1A Epipedobates boulengeri	.	V	.	D	.	.	.	.	.	.	.	.	N	.	.	.	.	D	.	.	.	.	.	.	G	M	.	.	.	.	.	.	.	.	.	.	.	.	.	.	.	.	.	.	.	.	.	.	.
ATP1A1A Andinobates minutus	.	V	.	D	.	.	.	.	.	.	.	.	N	.	.	.	.	D	E	.	.	.	.	.	G	M	.	.	.	.	.	.	.	.	.	.	.	.	.	.	.	.	.	.	.	.	.	.	.
ATP1A1 Oophaga anchicayensis	.	V	.	D	.	.	.	.	.	.	.	.	N	.	.	.	.	D	E	.	.	.	.	.	G	M	.	.	.	.	.	.	.	.	.	.	.	.	.	.	.	.	.	.	.	.	.	.	.
ATP1A1 Andinobates bombetes	.	V	.	D	.	.	.	.	.	.	.	.	N	.	.	.	.	.	E	.	.	.	.	.	G	M	.	.	.	.	.	.	.	.	.	.	.	.	.	.	.	.	.	.	.	.	.	.	.
ATP1A1 L. brachistriatus	.	V	.	D	.	.	.	.	.	.	.	.	N	.	.	.	.	D	.	.	.	.	.	.	G	M	.	.	.	.	.	.	.	.	.	.	.	.	.	.	.	.	.	.	.	.	.	.	.
ATP1A1/1-1016 Leptodactylus pentadactylus KV50981	F	D	.	N	.	.	.	.	.	E	D	.	N	.	.	.	.	D	.	.	.	.	.	.	G	.	.	.	.	.	.	.	.	.	.	.	.	.	.	.	.	.	.	.	.	.	.	.	.
ATP1A1 Leptodactylus fuscus QKV50980	.	.	.	N	.	.	.	.	.	E	.	.	N	.	.	.	.	.	.	.	.	.	.	.	G	.	.	.	.	.	.	.	.	.	.	.	.	.	.	.	.	.	.	.	.	.	.	.	.
ATP1A1 Leptodacylus macrosternum QKV50986	.	V	.	N	.	.	.	.	.	E	.	.	N	.	.	.	.	.	.	.	.	.	.	.	G	.	.	.	.	.	.	.	.	.	.	.	.	.	.	.	.	.	.	.	.	.	.	.	.
ATP1A1B Phyllobates aurotaenia	.	V	.	D	.	.	.	.	.	.	.	.	S	.	.	.	D	D	.	.	.	.	.	.	G	.	.	.	.	.	.	.	.	.	.	.	.	.	.	.	.	.	.	.	.	.	.	.	.
ATP1A1B Epipedobates boulengeri	.	V	.	D	.	.	.	.	.	.	.	.	N	.	.	.	.	D	.	.	.	.	.	.	G	M	.	.	.	.	.	.	.	.	.	.	.	.	.	.	.	.	.	.	.	.	.	.	.
ATP1A1B Andinobates minutus	.	V	.	D	.	.	.	.	.	.	.	.	N	.	.	.	.	D	E	.	.	.	.	.	G	M	.	.	.	.	.	.	.	.	.	.	.	.	.	.	.	.	.	.	.	.	.	.	.
ATP1A2 Xenopus laevis Q6PAG0	F	Y	.	.	A	.	K	.	Q	R	.	.	K	.	.	S	.	D	P	.	.	.	I	T	D	.	.	.	I	.	.	.	.	.	.	.	.	.	.	.	.	.	.	.	.	.	.	.	.
ATP1A2 Eleutherodacylus johnstonei	C	Y	.	.	A	.	A	.	.	R	.	.	K	.	.	.	.	.	I	.	.	.	I	T	.	.	.	.	I	.	.	.	.	.	.	.	.	.	.	.	.	.	.	.	.	.	.	.	.
ATP1A2 Rhinella marina	S	H	.	.	A	E	T	.	.	R	.	.	K	.	.	.	D	.	I	.	.	.	.	T	.	.	.	.	I	.	.	.	.	.	.	.	.	.	.	.	.	.	.	.	.	.	.	.	.
ATP1A2 Phyllobates aurotaenia	T	H	M	.	A	.	N	.	.	R	.	.	K	.	.	.	D	.	I	.	.	.	I	T	.	.	.	.	I	.	.	.	.	.	.	.	.	.	.	.	.	.	.	.	.	.	.	.	.
ATP1A2 Epipedobates boulengeri	A	N	M	.	A	.	A	.	.	R	.	.	K	.	.	.	D	.	I	.	.	.	I	T	.	.	.	.	I	.	.	.	.	.	.	.	.	.	.	.	.	.	.	.	.	.	.	.	.
ATP1A2 Andinobates minutus	T	Y	M	.	A	.	T	.	.	R	.	.	K	.	.	.	D	.	I	.	.	.	I	T	.	.	.	.	I	.	.	.	.	.	.	.	.	.	.	.	.	.	.	.	.	.	.	.	.
ATP1A2 Oophaga anchicayensis	T	Y	M	.	A	.	A	.	.	R	.	.	K	.	.	.	D	.	I	.	.	.	.	T	.	.	.	.	I	.	.	.	.	.	.	.	.	.	.	.	.	.	.	.	.	.	.	.	.
ATP1A2 Andinobates bombetes	T	Y	M	.	A	.	T	.	.	R	.	.	K	.	.	.	D	.	I	.	.	.	I	I	.	.	.	.	I	.	.	.	.	.	.	.	.	.	.	.	.	.	.	.	.	.	.	.	.
ATP1A2 L. brachistriatus	A	H	M	.	A	.	A	.	.	R	.	.	K	.	.	.	D	.	I	.	.	.	I	T	.	.	.	.	I	.	.	.	.	.	.	.	.	.	.	.	.	.	.	.	.	.	.	.	.
	CYTOPLASMIC L4/5
	631	632	633	634	635	636	637	638	639	640	641	642	643	644	645	646	647	648	649	650	651	652	653	654	655	656	657	658	659	660	661	662	663	664	665	666	667	668	669	670	671	672	673	674	675	676	677	678	679
ATP1A1_ Xenopus laevis	N	E	T	V	E	D	I	A	A	R	L	N	I	P	V	N	Q	V	N	P	R	D	A	K	A	C	V	I	H	G	T	D	L	K	D	M	T	E	E	Q	I	D	D	I	L	R	H	H	T
ATP1A1 _Eleutherodactylus johnstonei	.	.	.	.	.	.	.	.	.	.	.	.	.	.	.	.	.	.	.	.	.	.	.	.	.	.	.	.	.	.	.	.	.	.	.	.	.	P	.	.	.	.	.	.	.	.	Y	.	.
ATP1A1_ Rhinella marina	.	.	.	.	.	.	.	.	.	.	.	.	.	.	.	.	.	.	.	.	.	.	.	.	.	.	.	.	.	.	.	.	.	.	.	.	N	A	D	.	.	.	.	.	.	.	.	.	.
ATP1A1 Atelopus QNR59560	.	.	.	.	.	.	.	.	.	.	.	.	.	.	.	.	.	.	.	.	.	.	.	.	.	.	.	.	.	.	S	.	.	.	.	.	N	P	.	.	M	.	.	.	.	.	.	.	.
ATP1A1 Leptodacylus macrosternum QKV50985	.	.	.	.	.	.	.	.	.	.	.	.	.	.	.	.	.	.	.	.	.	.	.	.	.	.	.	.	.	.	.	.	.	.	.	.	S	S	D	.	.	.	.	.	.	.	.	.	.
ATP1A1 Leptodactylus pendadactylus QKV50982	.	.	.	.	.	.	.	.	.	.	.	.	.	.	.	.	.	.	.	.	.	.	.	.	.	.	.	.	.	.	.	.	.	.	.	.	S	S	D	.	.	.	.	.	.	.	.	.	.
ATP1A1 Leptodactylus fuscus QKV50979	.	.	.	.	.	.	.	.	.	.	.	.	.	.	.	.	.	.	.	.	.	.	.	.	.	.	.	.	.	.	S	.	.	.	.	.	S	A	.	.	.	.	.	.	.	.	.	.	.
ATP1A1A Phyllobates aurotaenia	.	.	.	.	.	.	.	.	.	.	.	.	.	.	.	.	.	.	.	.	.	.	.	.	.	.	.	.	.	.	S	.	.	.	.	.	A	P	.	.	.	.	.	.	.	.	Y	.	.
ATP1A1A Epipedobates boulengeri	.	.	.	.	.	.	.	.	.	.	.	.	.	.	.	.	.	.	.	.	.	.	.	.	.	.	.	.	.	.	S	.	.	.	E	.	S	P	D	.	.	.	.	.	.	.	.	.	.
ATP1A1A Andinobates minutus	.	.	.	.	.	.	.	.	.	.	.	.	.	.	.	.	.	.	.	.	.	.	.	.	.	.	.	.	.	.	S	.	.	.	.	.	S	P	D	.	.	.	.	.	.	K	.	.	.
ATP1A1 Oophaga anchicayensis	.	.	.	.	D	.	.	.	.	.	.	.	.	.	.	.	.	.	.	.	.	.	.	.	.	.	.	.	.	.	S	.	.	.	.	.	S	S	.	.	.	.	.	V	.	Q	.	.	.
ATP1A1 Andinobates bombetes	.	.	.	.	.	.	.	.	.	.	.	.	.	.	.	.	.	.	.	.	.	.	.	.	.	.	.	.	.	.	S	.	.	.	.	.	S	P	.	.	.	.	.	.	.	.	Y	.	.
ATP1A1 L. brachistriatus	.	.	.	.	.	.	.	.	.	.	.	.	.	.	.	.	.	.	.	.	.	.	.	.	.	.	.	.	.	.	S	.	.	.	E	.	S	P	.	.	.	.	.	.	.	.	Y	.	.
ATP1A1/1-1016 Leptodactylus pentadactylus KV50981	.	.	.	.	.	.	.	.	.	.	.	.	.	.	.	.	.	.	.	.	.	.	.	.	.	.	.	.	.	.	.	.	.	.	.	.	A	T	D	.	.	.	.	.	.	.	.	.	.
ATP1A1 Leptodactylus fuscus QKV50980	.	.	.	.	.	.	.	.	.	.	.	.	.	.	.	.	.	.	.	.	.	.	.	.	.	.	.	.	.	.	S	.	.	.	.	.	S	L	.	.	.	.	.	.	.	.	.	.	.
ATP1A1 Leptodacylus macrosternum QKV50986	.	.	.	.	.	.	.	.	.	.	.	.	.	.	.	.	.	.	.	.	.	.	.	.	.	.	.	.	.	.	.	.	.	.	.	.	S	L	.	.	.	.	.	.	.	.	.	.	.
ATP1A1B Phyllobates aurotaenia	.	.	.	.	.	.	.	.	.	.	.	.	.	.	.	.	.	.	.	.	.	.	.	.	.	.	.	.	.	.	S	.	.	.	.	.	A	P	.	.	.	.	.	.	.	.	Y	.	.
ATP1A1B Epipedobates boulengeri	.	.	.	.	.	.	.	.	.	.	.	.	.	.	.	.	.	.	.	.	.	.	.	.	.	.	.	.	.	.	S	.	.	.	E	.	S	P	D	.	.	.	.	.	.	.	.	.	.
ATP1A1B Andinobates minutus	.	.	.	.	.	.	.	.	.	.	.	.	.	.	.	.	.	.	.	.	.	.	.	.	.	.	.	.	.	.	S	.	.	.	.	.	S	P	D	.	.	.	.	.	.	K	.	.	.
ATP1A2 Xenopus laevis Q6PAG0	.	.	.	.	.	.	.	.	D	.	.	.	.	.	.	.	.	.	.	.	.	E	.	.	.	.	.	.	.	.	S	.	.	.	.	.	.	S	.	.	L	.	.	L	.	K	N	.	.
ATP1A2 Eleutherodacylus johnstonei	.	.	.	.	.	.	.	.	.	.	.	.	.	.	.	S	H	.	.	.	.	E	.	.	.	.	.	.	.	.	S	.	.	.	.	.	.	S	.	.	L	.	.	.	.	K	N	.	.
ATP1A2 Rhinella marina	.	.	.	.	.	.	.	.	.	.	.	.	.	.	.	S	H	.	.	.	.	E	.	.	.	.	.	.	.	.	S	.	.	.	.	.	.	S	.	.	L	.	.	.	.	K	N	.	.
ATP1A2 Phyllobates aurotaenia	.	.	.	.	.	.	.	.	D	.	.	.	.	.	.	S	H	.	.	.	.	E	.	.	.	.	.	V	.	.	S	.	.	.	.	.	.	S	.	.	L	.	.	.	.	K	N	.	.
ATP1A2 Epipedobates boulengeri	.	.	.	.	.	.	.	.	D	.	.	.	.	.	.	S	H	.	.	.	.	E	.	.	.	.	.	V	.	.	S	.	.	.	.	.	.	S	.	.	L	.	.	.	.	K	N	.	.
ATP1A2 Andinobates minutus	.	.	.	.	.	.	.	.	D	.	.	.	.	.	.	S	H	.	.	.	.	E	.	.	.	.	.	V	.	.	S	.	.	.	.	.	.	S	.	.	L	.	.	.	.	K	N	.	.
ATP1A2 Oophaga anchicayensis	.	.	.	.	.	.	.	.	D	.	.	.	.	.	.	S	H	.	.	.	.	E	.	.	.	.	.	V	.	.	S	.	.	.	.	.	.	S	.	.	L	.	.	.	.	K	N	.	.
ATP1A2 Andinobates bombetes	.	.	.	.	.	.	.	.	D	.	.	.	.	.	.	S	H	.	.	.	.	E	.	.	.	.	.	V	.	.	S	.	.	.	.	.	.	S	.	.	L	.	.	.	.	K	N	.	.
ATP1A2 L. brachistriatus	.	.	.	.	.	.	.	.	D	.	.	.	.	.	.	S	H	.	.	.	.	E	.	.	.	.	.	V	.	.	S	.	.	.	.	.	.	S	.	.	L	.	.	.	.	K	N	.	.
	CYTOPLASMIC L4/5
	711	712	713	714	715	716	717	718	719	720	721	722	723	724	725	726	727	728	729	730	731	732	733	734	735	736	737	738	739	740	741	742	743	744	745	746	747	748	749	750	751	752	753	754	755	756	757	758	759
ATP1A1_ Xenopus laevis	G	V	N	D	S	P	A	L	K	K	A	D	I	G	I	A	M	G	I	A	G	S	D	V	S	K	Q	A	A	D	M	I	L	L	D	D	N	F	A	S	I	V	T	G	V	E	E	G	R
ATP1A1 _Eleutherodactylus johnstonei	.	.	.	.	.	.	.	.	.	.	.	.	.	.	.	.	.	.	.	.	.	.	.	.	.	.	.	.	.	.	.	.	.	.	.	.	.	.	.	.	.	.	.	.	.	.	.	.	.
ATP1A1_ Rhinella marina	.	.	.	.	.	.	.	.	.	.	.	.	.	.	.	.	.	.	.	.	.	.	.	.	.	.	.	.	.	.	.	.	.	.	.	.	.	.	.	.	.	.	.	.	.	.	.	.	.
ATP1A1 Atelopus QNR59560	.	.	.	.	.	.	.	.	.	.	.	.	.	.	.	.	.	.	.	.	.	.	.	.	.	.	.	.	.	.	.	.	.	.	.	.	.	.	.	.	.	.	.	.	.	.	.	.	.
ATP1A1 Leptodacylus macrosternum QKV50985	.	.	.	.	.	.	.	.	.	.	.	.	.	.	.	.	.	.	.	.	.	.	.	.	.	.	.	.	.	.	.	.	.	.	.	.	.	.	.	.	.	.	.	.	.	.	.	.	.
ATP1A1 Leptodactylus pendadactylus QKV50982	.	.	.	.	.	.	.	.	.	.	.	.	.	.	.	.	.	.	.	.	.	.	.	.	.	.	.	.	.	.	.	.	.	.	.	.	.	.	.	.	.	.	.	.	.	.	.	.	.
ATP1A1 Leptodactylus fuscus QKV50979	.	.	.	.	.	.	.	.	.	.	.	.	.	.	.	.	.	.	.	.	.	.	.	.	.	.	.	.	.	.	.	.	.	.	.	.	.	.	.	.	.	.	.	.	.	.	.	.	.
ATP1A1A Phyllobates aurotaenia	.	.	.	.	.	.	.	.	.	.	.	.	.	.	.	.	.	.	.	.	.	.	.	.	.	.	.	.	.	.	.	.	.	.	.	.	.	.	.	.	.	.	.	.	.	.	.	.	.
ATP1A1A Epipedobates boulengeri	.	.	.	.	.	.	.	.	.	.	.	.	.	.	.	.	.	.	.	.	.	.	.	.	.	.	.	.	.	.	.	.	.	.	.	.	.	.	.	.	.	.	.	.	.	.	.	.	.
ATP1A1A Andinobates minutus	.	.	.	.	.	.	.	.	.	.	.	.	.	.	.	.	.	.	.	.	.	.	.	.	.	.	.	.	.	.	.	.	.	.	.	.	.	.	.	.	.	.	.	.	.	.	.	.	.
ATP1A1 Oophaga anchicayensis	.	.	.	.	.	.	.	.	.	.	.	.	.	.	.	.	.	.	.	.	.	.	.	.	.	.	.	.	.	.	.	.	.	.	.	.	.	.	.	.	.	.	.	.	.	.	.	.	.
ATP1A1 Andinobates bombetes	.	.	.	.	.	.	.	.	.	.	.	.	.	.	.	.	.	.	.	.	.	.	.	.	.	.	.	.	.	.	.	.	.	.	.	.	.	.	.	.	.	.	.	.	.	.	.	.	.
ATP1A1 L. brachistriatus	.	.	.	.	.	.	.	.	.	.	.	.	.	.	.	.	.	.	.	.	.	.	.	.	.	.	.	.	.	.	.	.	.	.	.	.	.	.	.	.	.	.	.	.	.	.	.	.	.
ATP1A1/1-1016 Leptodactylus pentadactylus KV50981	.	.	.	.	.	.	.	.	.	.	.	.	.	.	.	.	.	.	.	.	.	.	.	.	.	.	.	.	.	.	.	.	.	.	.	.	.	.	.	.	.	.	.	.	.	.	.	.	.
ATP1A1 Leptodactylus fuscus QKV50980	.	.	.	.	.	.	.	.	.	.	.	.	.	.	.	.	.	.	.	.	.	.	.	.	.	.	.	.	.	.	.	.	.	.	.	.	.	.	.	.	.	.	.	.	.	.	.	.	.
ATP1A1 Leptodacylus macrosternum QKV50986	.	.	.	.	.	.	.	.	.	.	.	.	.	.	.	.	.	.	.	.	.	.	.	.	.	.	.	.	.	.	.	.	.	.	.	.	.	.	.	.	.	.	.	.	.	.	.	.	.
ATP1A1B Phyllobates aurotaenia	.	.	.	.	.	.	.	.	.	.	.	.	.	.	.	.	.	.	.	.	.	.	.	.	.	.	.	.	.	.	.	.	.	.	.	.	.	.	.	.	.	.	.	.	.	.	.	.	.
ATP1A1B Epipedobates boulengeri	.	.	.	.	.	.	.	.	.	.	.	.	.	.	.	.	.	.	.	.	.	.	.	.	.	.	.	.	.	.	.	.	.	.	.	.	.	.	.	.	.	.	.	.	.	.	.	.	.
ATP1A1B Andinobates minutus	.	.	.	.	.	.	.	.	.	.	.	.	.	.	.	.	.	.	.	.	.	.	.	.	.	.	.	.	.	.	.	.	.	.	.	.	.	.	.	.	.	.	.	.	.	.	.	.	.
ATP1A2 Xenopus laevis Q6PAG0	.	.	.	.	.	.	.	.	.	.	.	.	.	.	V	.	.	.	.	.	.	.	.	.	.	.	.	.	.	.	.	.	.	.	.	.	.	.	.	.	.	.	.	.	.	.	.	.	.
ATP1A2 Eleutherodacylus johnstonei	.	.	.	.	.	.	.	.	.	.	.	.	.	.	V	.	.	.	.	.	.	.	.	.	.	.	.	.	.	.	.	.	.	.	.	.	.	.	.	.	.	.	.	.	.	.	.	.	.
ATP1A2 Rhinella marina	.	.	.	.	.	.	.	.	.	.	.	.	.	.	V	.	.	.	.	.	.	.	.	.	.	.	.	.	.	.	.	.	.	.	.	.	.	.	.	.	.	.	.	.	.	.	.	.	.
ATP1A2 Phyllobates aurotaenia	.	.	.	.	.	.	.	.	.	.	.	.	.	.	V	.	.	.	.	.	.	.	.	.	.	.	.	.	.	.	.	.	.	.	.	.	.	.	.	.	.	.	.	.	.	.	.	.	.
ATP1A2 Epipedobates boulengeri	.	.	.	.	.	.	.	.	.	.	.	.	.	.	V	.	.	.	.	.	.	.	.	.	.	.	.	.	.	.	.	.	.	.	.	.	.	.	.	.	.	.	.	.	.	.	.	.	.
ATP1A2 Andinobates minutus	.	.	.	.	.	.	.	.	.	.	.	.	.	.	V	.	.	.	.	.	.	.	.	.	.	.	.	.	.	.	.	.	.	.	.	.	.	.	.	.	.	.	.	.	.	.	.	.	.
ATP1A2 Oophaga anchicayensis	.	.	.	.	.	.	.	.	.	.	.	.	.	.	V	.	.	.	.	.	.	.	.	.	.	.	.	.	.	.	.	.	.	.	.	.	.	.	.	.	.	.	.	.	.	.	.	.	.
ATP1A2 Andinobates bombetes	.	.	.	.	.	.	.	.	.	.	.	.	.	.	V	.	.	.	.	.	.	.	.	.	.	.	.	.	.	.	.	.	.	.	.	.	.	.	.	.	.	.	.	.	.	.	.	.	.
ATP1A2 L. brachistriatus	.	.	.	.	.	.	.	.	.	.	.	.	.	.	V	.	.	.	.	.	.	.	.	.	.	.	.	.	.	.	.	.	.	.	.	.	.	.	.	.	.	.	.	.	.	.	.	.	.
						TM6																					CYTOPLASMIC																				TM7
	791	792	793	794	795	796	797	798	799	800	801	802	803	804	805	806	807	808	809	810	811	812	813	814	815	816	817	818	819	820	821	822	823	824	825	826	827	828	829	830	831	832	833	834	835	836	837	838	839
ATP1A1_ Xenopus laevis	I	P	L	P	L	G	T	V	T	I	L	C	I	D	L	G	T	D	M	V	P	A	I	S	L	A	Y	E	Q	A	E	S	D	I	M	K	R	Q	P	R	N	P	K	T	D	K	L	V	N
ATP1A1 _Eleutherodactylus johnstonei	.	.	.	.	.	.	.	.	.	.	.	.	.	.	.	.	.	.	.	.	.	.	.	.	.	.	.	.	.	.	.	.	.	.	.	.	.	.	.	.	.	.	.	.	.	.	.	.	.
ATP1A1_ Rhinella marina	.	.	.	.	.	.	.	.	.	.	.	.	.	.	.	.	.	.	.	.	.	.	.	.	.	.	.	.	.	.	.	.	.	.	.	.	.	.	.	.	.	.	.	K	.	.	.	.	.
ATP1A1 Atelopus QNR59560	.	.	.	.	.	.	.	.	.	.	.	.	.	.	.	.	.	.	.	.	.	.	.	.	.	.	.	.	.	.	.	.	.	.	.	.	.	.	.	.	.	.	.	K	.	.	.	.	.
ATP1A1 Leptodacylus macrosternum QKV50985	.	.	.	.	.	.	.	.	.	.	.	.	.	.	.	.	.	.	.	.	.	.	.	.	.	.	.	.	.	.	.	.	.	.	.	.	.	.	.	.	.	.	.	.	.	.	.	.	.
ATP1A1 Leptodactylus pendadactylus QKV50982	.	.	.	.	.	.	.	.	.	.	.	.	.	.	.	.	.	.	.	.	.	.	.	.	.	.	.	.	.	.	.	.	.	.	.	.	.	.	.	.	.	.	.	.	.	.	.	.	.
ATP1A1 Leptodactylus fuscus QKV50979	.	.	.	.	.	.	.	.	.	.	.	.	.	.	.	.	.	.	.	.	.	.	.	.	.	.	.	.	.	.	.	.	.	.	.	.	.	.	.	.	.	.	.	.	.	.	.	.	.
ATP1A1A Phyllobates aurotaenia	.	.	.	.	.	.	.	.	.	.	.	.	.	.	.	.	.	.	.	.	.	.	.	.	.	.	.	.	.	.	.	.	.	.	.	.	.	.	.	.	.	.	.	.	.	.	.	.	.
ATP1A1A Epipedobates boulengeri	.	.	.	.	.	.	.	.	.	.	.	.	.	.	.	.	.	.	.	.	.	.	.	.	.	.	.	.	.	.	.	.	.	.	.	.	.	.	.	.	.	.	.	.	.	.	.	.	.
ATP1A1A Andinobates minutus	.	.	.	.	.	.	.	.	.	.	.	.	.	.	.	.	.	.	.	.	.	.	.	.	.	.	.	.	.	.	.	.	.	.	.	.	.	.	.	.	.	.	.	.	.	.	.	.	.
ATP1A1 Oophaga anchicayensis	.	.	.	.	.	.	.	.	.	.	.	.	.	.	.	.	.	.	.	.	.	.	.	.	.	.	.	.	.	.	.	.	.	.	.	.	.	.	.	.	.	.	.	.	.	.	.	.	.
ATP1A1 Andinobates bombetes	.	.	.	.	.	.	.	.	.	.	.	.	.	.	.	.	.	.	.	.	.	.	.	.	.	.	.	.	.	.	.	.	.	.	.	.	.	.	.	.	.	.	.	.	.	.	.	.	.
ATP1A1 L. brachistriatus	.	.	.	.	.	.	.	.	.	.	.	.	.	.	.	.	.	.	.	.	.	.	.	.	.	.	.	.	.	.	.	.	.	.	.	.	.	.	.	.	.	.	.	.	.	.	.	.	.
ATP1A1/1-1016 Leptodactylus pentadactylus KV50981	.	.	.	.	.	.	.	.	.	.	.	.	.	.	.	.	.	.	.	.	.	.	.	.	.	.	.	.	.	.	.	.	.	.	.	.	.	.	.	.	.	.	.	.	.	.	.	.	.
ATP1A1 Leptodactylus fuscus QKV50980	.	.	.	.	.	.	.	.	.	.	.	.	.	.	.	.	.	.	.	.	.	.	.	.	.	.	.	.	.	.	.	.	.	.	.	.	.	.	.	.	.	.	.	.	.	.	.	.	.
ATP1A1 Leptodacylus macrosternum QKV50986	.	.	.	.	.	.	.	.	.	.	.	.	.	.	.	.	.	.	.	.	.	.	.	.	.	.	.	.	.	.	.	.	.	.	.	.	.	.	.	.	.	.	.	.	.	.	.	.	.
ATP1A1B Phyllobates aurotaenia	.	.	.	.	.	.	.	.	.	.	.	.	.	.	.	.	.	.	.	.	.	.	.	.	.	.	.	.	.	.	.	.	.	.	.	.	.	.	.	.	.	.	.	.	.	.	.	.	.
ATP1A1B Epipedobates boulengeri	.	.	.	.	.	.	.	.	.	.	.	.	.	.	.	.	.	.	.	.	.	.	.	.	.	.	.	.	.	.	.	.	.	.	.	.	.	.	.	.	.	.	.	.	.	.	.	.	.
ATP1A1B Andinobates minutus	.	.	.	.	.	.	.	.	.	.	.	.	.	.	.	.	.	.	.	.	.	.	.	.	.	.	.	.	.	.	.	.	.	.	.	.	.	.	.	.	.	.	.	.	.	.	.	.	.
ATP1A2 Xenopus laevis Q6PAG0	.	.	.	.	.	.	.	.	.	.	.	.	.	.	.	.	.	.	.	.	.	.	.	.	.	.	.	.	A	.	.	.	.	.	.	.	.	.	.	.	.	.	R	.	.	.	.	.	.
ATP1A2 Eleutherodacylus johnstonei	.	.	.	.	.	.	.	.	.	.	.	.	.	.	.	.	.	.	.	.	.	.	.	.	.	.	.	.	A	.	.	.	.	.	.	.	.	.	.	.	.	.	R	.	.	.	.	.	.
ATP1A2 Rhinella marina	.	.	.	.	.	.	.	.	.	.	.	.	.	.	.	.	.	.	.	.	.	.	.	.	.	.	.	.	A	.	.	.	.	.	.	.	.	.	.	.	.	.	R	.	.	.	.	.	.
ATP1A2 Phyllobates aurotaenia	.	.	.	.	.	.	.	.	.	.	.	.	.	.	.	.	.	.	.	.	.	.	.	.	.	.	.	.	A	.	.	.	.	.	.	.	.	.	.	.	.	.	R	.	.	.	.	.	.
ATP1A2 Epipedobates boulengeri	.	.	.	.	.	.	.	.	.	.	.	.	.	.	.	.	.	.	.	.	.	.	.	.	.	.	.	.	A	.	.	.	.	.	.	.	.	.	.	.	.	.	R	.	.	.	.	.	.
ATP1A2 Andinobates minutus	.	.	.	.	.	.	.	.	.	.	.	.	.	.	.	.	.	.	.	.	.	.	.	.	.	.	.	.	A	.	.	.	.	.	.	.	.	.	.	.	.	.	R	.	.	.	.	.	.
ATP1A2 Oophaga anchicayensis	.	.	.	.	.	.	.	.	.	.	.	.	.	.	.	.	.	.	.	.	.	.	.	.	.	.	.	.	A	.	.	.	.	.	.	.	.	.	.	.	.	.	R	.	.	.	.	.	.
ATP1A2 Andinobates bombetes	.	.	.	.	.	.	.	.	.	.	.	.	.	.	.	.	.	.	.	.	.	.	.	.	.	.	.	.	A	.	.	.	.	.	.	.	.	.	.	.	.	.	R	.	.	.	.	.	.
ATP1A2 L. brachistriatus	.	.	.	.	.	.	.	.	.	.	.	.	.	.	.	.	.	.	.	.	.	.	.	.	.	.	.	.	A	.	.	.	.	.	.	.	.	.	.	.	.	.	R	.	.	.	.	.	.
	L7/8																																				TM8
	871	872	873	874	875	876	877	878	879	880	881	882	883	884	885	886	887	888	889	890	891	892	893	894	895	896	897	898	899	900	901	902	903	904	905	906	907	908	909	910	911	912	913	914	915	916	917	918	919
ATP1A1_ Xenopus laevis	F	L	P	W	T	L	L	G	I	R	V	N	W	D	D	R	W	T	N	D	V	E	D	S	Y	G	Q	Q	W	T	Y	E	Q	R	K	I	V	E	F	T	C	H	T	S	F	F	I	S	I
ATP1A1 _Eleutherodactylus johnstonei	.	.	.	S	.	.	.	.	.	.	.	.	.	.	.	.	.	M	.	.	.	.	.	.	.	.	.	.	.	.	.	.	.	.	.	.	.	.	.	.	.	.	.	.	.	.	V	.	.
ATP1A1_ Rhinella marina	.	.	.	S	.	.	.	.	.	.	.	A	.	E	.	.	Y	V	.	.	.	.	.	.	.	.	.	.	.	.	.	.	.	.	.	.	.	.	.	.	.	.	.	A	.	.	V	.	.
ATP1A1 Atelopus QNR59560	.	.	.	S	.	.	.	.	.	.	.	A	.	E	.	.	Y	V	.	.	.	.	.	.	.	.	.	.	.	.	.	.	.	.	.	.	.	.	.	.	.	.	.	A	.	.	V	.	.
ATP1A1 Leptodacylus macrosternum QKV50985	.	.	.	S	.	.	.	.	.	.	.	.	.	.	.	.	.	I	.	.	.	.	.	.	.	.	.	.	.	.	.	.	.	.	.	.	.	.	.	.	.	.	.	.	.	.	V	.	.
ATP1A1 Leptodactylus pendadactylus QKV50982	.	.	.	G	.	.	.	.	.	.	.	.	.	.	.	.	.	V	.	.	.	.	.	.	.	.	.	.	.	.	.	.	.	.	.	.	.	.	.	.	.	.	.	.	.	.	V	.	.
ATP1A1 Leptodactylus fuscus QKV50979	.	.	.	S	.	.	.	.	.	.	.	.	.	.	.	.	.	L	.	.	.	.	.	.	.	.	.	.	.	.	.	.	.	.	.	.	.	.	.	.	.	.	.	.	.	.	V	.	.
ATP1A1A Phyllobates aurotaenia	.	.	.	S	.	.	.	.	.	.	M	.	.	.	.	.	.	M	.	.	.	.	.	.	.	.	.	.	.	.	.	.	.	.	.	.	.	.	.	.	.	.	.	.	.	.	V	.	.
ATP1A1A Epipedobates boulengeri	.	.	.	S	.	.	.	.	.	.	.	.	.	.	.	.	.	M	.	.	.	.	.	.	.	.	.	.	.	.	.	.	.	.	.	.	.	.	.	.	.	.	.	.	.	.	V	.	.
ATP1A1A Andinobates minutus	.	.	.	S	.	.	.	.	.	.	.	.	.	.	.	.	.	M	.	.	.	.	.	.	.	.	.	.	.	.	.	.	.	.	.	.	.	.	.	.	.	.	.	.	.	.	V	.	.
ATP1A1 Oophaga anchicayensis	.	.	.	S	.	.	.	.	.	.	.	.	.	.	.	.	.	M	.	.	.	.	.	.	.	.	.	.	.	.	.	.	.	.	.	.	.	.	.	.	.	.	.	.	.	.	V	.	.
ATP1A1 Andinobates bombetes	.	.	.	S	.	.	.	.	.	.	.	.	.	.	.	.	.	M	.	.	.	.	.	.	.	.	.	.	.	.	.	.	.	.	.	.	.	.	.	.	.	.	.	.	.	.	V	.	.
ATP1A1 L. brachistriatus	.	.	.	S	.	.	.	.	.	.	.	.	.	.	.	.	.	M	.	.	.	.	.	.	.	.	.	.	.	.	.	.	.	.	.	.	.	.	.	.	.	.	.	.	.	.	V	.	.
ATP1A1/1-1016 Leptodactylus pentadactylus KV50981	.	.	.	G	.	.	.	.	.	.	.	.	.	.	.	.	.	V	.	.	.	.	.	.	.	.	.	.	.	.	.	.	.	.	.	.	.	.	.	.	.	.	.	.	.	.	V	.	.
ATP1A1 Leptodactylus fuscus QKV50980	.	.	.	G	.	.	.	.	.	.	.	.	.	.	.	.	.	V	.	.	.	.	.	.	.	.	.	.	.	.	.	.	.	.	.	.	I	.	.	.	.	.	.	.	.	.	V	.	.
ATP1A1 Leptodacylus macrosternum QKV50986	.	.	.	S	.	.	.	.	.	.	.	.	.	.	.	.	.	V	.	.	.	.	.	.	.	.	.	.	.	.	.	.	.	.	.	.	.	.	.	.	.	.	.	.	.	.	V	.	.
ATP1A1B Phyllobates aurotaenia	.	.	.	S	.	.	.	.	.	.	M	.	.	.	.	.	.	M	.	.	.	.	.	.	.	.	.	.	.	.	.	.	.	.	.	.	.	.	.	.	.	.	.	.	.	.	V	.	.
ATP1A1B Epipedobates boulengeri	.	.	.	S	.	.	.	.	.	.	.	.	.	.	.	.	.	M	.	.	.	.	.	.	.	.	.	.	.	.	.	.	.	.	.	.	.	.	.	.	.	.	.	.	.	.	V	.	.
ATP1A1B Andinobates minutus	.	.	.	S	.	.	.	.	.	.	.	.	.	.	.	.	.	M	.	.	.	.	.	.	.	.	.	.	.	.	.	.	.	.	.	.	.	.	.	.	.	.	.	.	.	.	V	.	.
ATP1A2 Xenopus laevis Q6PAG0	.	.	.	Y	.	.	.	.	.	.	L	D	.	.	.	.	S	K	.	.	.	.	.	.	.	.	.	E	.	.	.	.	.	.	.	V	.	.	.	.	.	.	.	A	.	.	A	.	.
ATP1A2 Eleutherodacylus johnstonei	.	.	.	A	Q	.	.	.	.	.	L	D	.	.	.	.	S	N	.	A	.	.	.	.	.	.	.	E	.	.	.	.	.	.	.	V	.	.	.	.	.	.	.	A	.	.	A	.	.
ATP1A2 Rhinella marina	.	.	.	S	Q	.	.	.	.	.	L	D	.	.	.	.	S	N	.	A	.	.	.	.	.	.	.	E	.	.	.	.	.	.	.	V	.	.	.	.	.	.	.	A	.	.	A	.	.
ATP1A2 Phyllobates aurotaenia	.	.	.	A	Q	.	.	.	.	.	L	D	.	.	.	.	S	N	.	A	.	.	.	.	.	.	.	E	.	.	.	.	.	.	.	V	.	.	.	.	.	.	.	A	.	.	A	.	.
ATP1A2 Epipedobates boulengeri	.	.	.	A	Q	.	.	.	.	.	L	D	.	.	.	.	S	N	.	A	.	.	.	.	.	.	.	E	.	.	.	.	.	.	.	V	.	.	.	.	.	.	.	A	.	.	A	.	.
ATP1A2 Andinobates minutus	.	.	.	A	Q	.	.	.	.	.	L	D	.	.	.	.	S	N	.	A	.	.	.	.	.	.	.	E	.	.	.	.	.	.	.	V	.	.	.	.	.	.	.	A	.	.	A	.	.
ATP1A2 Oophaga anchicayensis	.	.	.	A	Q	.	.	.	.	.	L	D	.	.	.	.	S	N	.	A	.	.	.	.	.	.	.	E	.	.	.	.	.	.	.	V	.	.	.	.	.	.	.	A	.	.	A	.	.
ATP1A2 Andinobates bombetes	.	.	.	A	Q	.	.	.	.	.	L	D	.	.	.	.	S	N	.	A	.	.	.	.	.	.	.	E	.	.	.	.	.	.	.	V	.	.	.	.	.	.	.	A	.	.	A	.	.
ATP1A2 L. brachistriatus	.	.	.	A	R	.	.	.	.	.	L	D	.	.	.	.	S	N	.	A	.	.	.	.	.	.	.	E	.	.	.	.	.	.	.	V	.	.	.	.	.	.	.	A	.	.	A	.	.
	TM9													L9/10															TM10
	951	952	953	954	955	956	957	958	959	960	961	962	963	964	965	966	967	968	969	970	971	972	973	974	975	976	977	978	979	980	981	982	983	984	985	986	987	988	989	990	991	992	993	994	995	996	997	998	999
ATP1A1_ Xenopus laevis	L	F	E	E	T	A	L	A	A	F	L	S	Y	C	P	G	M	D	V	A	L	R	M	Y	P	L	K	P	T	W	W	F	C	A	F	P	Y	S	L	I	I	F	I	Y	D	E	V	R	K
ATP1A1 _Eleutherodactylus johnstonei	.	.	.	.	.	.	.	.	.	.	.	.	.	.	.	.	.	.	.	.	.	.	.	.	.	.	.	.	.	.	.	.	.	.	.	.	.	.	.	L	.	.	V	.	.	.	I	.	.
ATP1A1_ Rhinella marina	.	.	.	.	.	.	.	.	.	.	.	.	.	.	.	.	.	.	.	.	.	.	.	.	.	.	.	.	.	.	.	.	.	.	.	.	.	.	.	L	.	.	.	.	.	.	.	.	.
ATP1A1 Atelopus QNR59560	.	.	.	.	.	.	.	.	.	.	.	.	.	.	.	.	.	.	.	.	.	.	.	.	.	.	.	.	.	.	.	.	.	.	.	.	.	.	.	L	.	.	L	.	.	.	I	.	.
ATP1A1 Leptodacylus macrosternum QKV50985	.	.	.	.	.	.	.	.	.	.	.	.	.	.	.	.	.	.	.	.	.	.	.	.	.	.	.	.	.	.	.	.	.	.	.	.	.	.	.	L	.	.	.	.	.	.	I	.	.
ATP1A1 Leptodactylus pendadactylus QKV50982	.	.	.	.	.	.	.	.	.	.	.	.	.	.	.	.	.	.	.	.	.	.	.	.	.	.	.	.	.	.	.	.	.	.	.	.	.	.	.	L	.	.	.	.	.	.	I	.	.
ATP1A1 Leptodactylus fuscus QKV50979	.	.	.	.	.	.	.	.	.	.	.	.	.	.	.	.	.	.	.	.	.	.	.	.	.	.	.	.	.	.	.	.	.	.	.	.	.	.	.	L	.	.	.	.	.	.	I	.	.
ATP1A1A Phyllobates aurotaenia	.	.	.	.	.	.	.	.	.	.	.	.	.	.	.	.	.	.	K	.	.	.	.	.	.	.	.	.	.	.	.	.	.	.	.	.	.	.	.	L	.	.	.	.	.	.	I	.	.
ATP1A1A Epipedobates boulengeri	.	.	.	.	.	.	.	.	.	.	.	.	.	.	.	.	.	.	.	.	.	.	.	.	.	.	.	.	.	.	.	.	.	.	.	.	.	.	.	L	.	.	.	.	.	.	I	.	.
ATP1A1A Andinobates minutus	.	.	.	.	.	.	.	.	.	.	.	.	.	.	.	.	.	.	.	.	.	.	.	.	.	.	.	.	.	.	.	.	.	.	.	.	.	.	.	L	.	.	.	.	.	.	I	.	.
ATP1A1 Oophaga anchicayensis	.	.	.	.	.	.	.	.	.	.	.	.	.	.	.	.	.	.	K	.	.	.	.	.	.	.	.	.	.	.	.	.	.	.	.	.	.	.	.	.	.	.	.	.	.	.	I	.	.
ATP1A1 Andinobates bombetes	.	.	.	.	.	.	.	.	.	.	.	.	.	.	.	.	.	.	.	.	.	.	.	.	.	.	.	.	.	.	.	.	.	.	.	.	.	.	.	L	.	.	V	.	.	.	I	.	.
ATP1A1 L. brachistriatus	.	.	.	.	.	.	.	.	.	.	.	.	.	.	.	.	.	.	.	.	.	.	.	.	.	.	.	.	.	.	.	.	.	.	.	.	.	.	.	L	.	.	.	.	.	.	I	.	.
ATP1A1/1-1016 Leptodactylus pentadactylus KV50981	.	.	.	.	.	.	.	.	.	.	.	.	.	.	.	.	.	.	.	.	.	.	.	.	.	.	.	.	.	.	.	.	.	.	.	.	.	.	.	L	.	.	.	.	.	.	I	.	.
ATP1A1 Leptodactylus fuscus QKV50980	.	.	.	.	.	.	.	.	.	.	.	.	.	.	.	.	.	.	.	.	.	.	.	.	.	.	.	.	.	.	.	.	.	.	.	.	.	.	.	L	.	.	.	.	.	.	I	.	.
ATP1A1 Leptodacylus macrosternum QKV50986	.	.	.	.	.	.	.	.	.	.	.	.	.	.	.	.	.	.	.	.	.	.	.	.	.	.	.	.	.	.	.	.	.	.	.	.	.	.	.	L	.	.	.	.	.	.	I	.	.
ATP1A1B Phyllobates aurotaenia	.	.	.	.	.	.	.	.	.	.	.	.	.	.	.	.	.	.	K	.	.	.	.	.	.	.	.	.	.	.	.	.	.	.	.	.	.	.	.	L	.	.	.	.	.	.	I	.	.
ATP1A1B Epipedobates boulengeri	.	.	.	.	.	.	.	.	.	.	.	.	.	.	.	.	.	.	.	.	.	.	.	.	.	.	.	.	.	.	.	.	.	.	.	.	.	.	.	L	.	.	.	.	.	.	I	.	.
ATP1A1B Andinobates minutus	.	.	.	.	.	.	.	.	.	.	.	.	.	.	.	.	.	.	.	.	.	.	.	.	.	.	.	.	.	.	.	.	.	.	.	.	.	.	.	L	.	.	.	.	.	.	I	.	.
ATP1A2 Xenopus laevis Q6PAG0	.	L	.	.	.	.	.	.	.	.	.	.	.	.	.	.	.	.	.	.	.	.	.	.	.	.	.	V	.	.	.	.	.	.	.	.	.	.	.	L	.	.	L	.	.	.	.	.	.
ATP1A2 Eleutherodacylus johnstonei	.	L	.	.	.	.	.	.	.	.	.	.	.	.	.	.	.	.	.	.	.	.	.	.	.	.	.	V	.	.	.	.	.	.	.	.	.	.	.	L	.	.	A	.	.	.	.	.	.
ATP1A2 Rhinella marina	.	L	.	.	.	.	.	.	.	.	.	.	.	.	.	.	.	.	.	.	.	.	.	.	.	.	.	V	.	.	.	.	.	.	.	.	.	.	.	L	.	.	L	.	.	.	.	.	.
ATP1A2 Phyllobates aurotaenia	.	L	.	.	.	.	.	.	.	.	.	.	.	.	.	.	.	.	.	.	.	.	.	.	.	.	.	V	.	.	.	.	.	.	.	.	.	.	.	L	.	.	V	.	.	.	.	.	.
ATP1A2 Epipedobates boulengeri	.	L	.	.	.	.	.	.	.	.	.	.	.	.	.	.	.	.	.	.	.	.	.	.	.	.	.	V	.	.	.	.	.	.	.	.	.	.	.	L	.	.	V	.	.	.	.	.	.
ATP1A2 Andinobates minutus	.	L	.	.	.	.	.	.	.	.	.	.	.	.	.	.	.	.	.	.	.	.	.	.	.	.	.	V	.	.	.	.	.	.	.	.	.	.	.	L	.	.	V	.	.	.	.	.	.
ATP1A2 Oophaga anchicayensis	.	L	.	.	.	.	.	.	.	.	.	.	.	.	.	.	.	.	.	.	.	.	.	.	.	.	.	V	.	.	.	.	.	.	.	.	.	.	.	L	.	.	V	.	.	.	.	.	.
ATP1A2 Andinobates bombetes	.	L	.	.	.	.	.	.	.	.	.	.	.	.	.	.	.	.	.	.	.	.	.	.	.	.	.	V	.	.	.	.	.	.	.	.	.	.	.	L	.	.	V	.	.	.	.	.	.
ATP1A2 L. brachistriatus	.	L	.	.	.	.	.	.	.	.	.	.	.	.	.	.	.	.	.	.	.	.	.	.	.	.	.	V	.	.	.	.	.	.	.	.	.	.	.	L	.	.	V	.	.	.	.	.	.
[truncated: 31 more columns]

## Sheet: Sequences
								Bowtie2/Samtools		Salmon
Species ID	ID	Contig Length	Contig Sequence	CDS	CDS Length	ORF amino acids	ORF Length	Coverage	Mean depth	TPM	No. Reads/Salmon	Fasta amino nucleotides	Fasta amino acids
Pa	ATP1A1A	3942	CGTCGCTGAGGCGCTGGGCATAAGTGTCCGGGCGCAGCGCAGTCCCCGTTAGTCAGGCGGCGGTAGAGCGTGGTCCCCGGAGAGGAGGAGAATCTGCTCACCGACAGCATGGGTTACGGGGCCGGACGTGATAAGTATGAGCCTGCTGCCACTTCTGAACATGGCGGCAAGAAGAAGGGCAAAGGAAAGGACCGGGATATGGATGAGCTCAAGAAGGAAGTCACTATGGAGGACCATAAGATGAGCTTGGAGGAGCTTCACCGCAAGTATGGCACGGATCTGACCCGGGGGCTTACAACAGCCCGAGCAGCTGAAATCTTGGCACGTGATGGTCCAAATGCCTTGACGCCACCCCCCACCACTCCAGAGTGGGTAAAGTTCTGCCGACAGCTGTTTGGA…	ATGGGTTACGGGGCCGGACGTGATAAGTATGAGCCTGCTGCCACTTCTGA ACATGGCGGCAAGAAGAAGGGCAAAGGAAAGGACCGGGATATGGATGAGC TCAAGAAGGAAGTCACTATGGAGGACCATAAGATGAGCTTGGAGGAGCTT CACCGCAAGTATGGCACGGATCTGACCCGGGGGCTTACAACAGCCCGAGC AGCTGAAATCTTGGCACGTGATGGTCCAAATGCCTTGACGCCACCCCCCA CCACTCCAGAGTGGGTAAAGTTCTGCCGACAGCTGTTTGGAGGCTTCTCT ATGCTGCTGTGGATTGGCGCCGTTCTCTGCTTCCTGGCATATGGTATTCA AGCCGCTACAGAGGAAGAACCACAGAATGATAACCTCTACCT…	3069	MGYGAGRDKYEPAATSEHGGKKKGKGKDRDMDELKKEVTMEDHKMSLEEL HRKYGTDLTRGLTTARAAEILARDGPNALTPPPTTPEWVKFCRQLFGGFS MLLWIGAVLCFLAYGIQAATEEEPQNDNLYLGVVLSAVVIITGCFSYYQE AKSSKIMESFKNMVPQQALVIRNGEKLSINAEDVVQGDLVEVKGGDRIPA DLRIISAHGCKVDNSSLTGESEPQTRSPDFTNENPLETRNIAFFSTNCVE GTARGIVINTGDRTVMGRIATLASGLEGGRTPIAIEIEHFIHIITGVAVF LGVSFFILSLILQYTWLEAVIFLIGIIVANVPEGLLATVTVCLTLTAKRM ARKNCLVKNLEAVETLGSTSTICSDKTGTLTQNRMTVAHMWF…	1022	99.6344	145.201	22.3	2875.4	>PaATP1A1A ATGGGTTACGGGGCCGGACGTGATAAGTATGAGCCTGCTGCCACTTCTGA ACATGGCGGCAAGAAGAAGGGCAAAGGAAAGGACCGGGATATGGATGAGC TCAAGAAGGAAGTCACTATGGAGGACCATAAGATGAGCTTGGAGGAGCTT CACCGCAAGTATGGCACGGATCTGACCCGGGGGCTTACAACAGCCCGAGC AGCTGAAATCTTGGCACGTGATGGTCCAAATGCCTTGACGCCACCCCCCA CCACTCCAGAGTGGGTAAAGTTCTGCCGACAGCTGTTTGGAGGCTTCTCT ATGCTGCTGTGGATTGGCGCCGTTCTCTGCTTCCTGGCATATGGTATTCA AGCCGCTACAGAGGAAGAACCACAGAATGAT…	>PaATP1A1A MGYGAGRDKYEPAATSEHGGKKKGKGKDRDMDELKKEVTMEDHKMSLEEL HRKYGTDLTRGLTTARAAEILARDGPNALTPPPTTPEWVKFCRQLFGGFS MLLWIGAVLCFLAYGIQAATEEEPQNDNLYLGVVLSAVVIITGCFSYYQE AKSSKIMESFKNMVPQQALVIRNGEKLSINAEDVVQGDLVEVKGGDRIPA DLRIISAHGCKVDNSSLTGESEPQTRSPDFTNENPLETRNIAFFSTNCVE GTARGIVINTGDRTVMGRIATLASGLEGGRTPIAIEIEHFIHIITGVAVF LGVSFFILSLILQYTWLEAVIFLIGIIVANVPEGLLATVTVCLTLTAKRM ARKNCLVKNLEAVETLGSTSTICSDKTGTLT…
Pa	ATP1A1B	3949	CGTCGCTGAGGCGCTGGGCATAAGTGTCCGGGCGCAGCGCAGTCCCCGTTAGTCAGGCGGCGGTAGAGCGTGGTCCCCGGAGAGGAGGAGAATCTGCTCACCGACAGCATGGGTTACGGGGCCGGACGTGATAAGTATGAGCCTGCTGCCACTTCTGAACATGGCGGCAAGAAGAAGGGCAAAGGAAAGGACCGGGATATGGATGAGCTCAAGAAGGAAGTCACTATGGAGGACCATAAGATGAGCTTGGAGGAGCTTCACCGCAAGTATGGCACGGATCTGACCCGGGGGCTTACAACAGCCCGAGCAGCTGAAATCTTGGCACGTGATGGTCCAAATGCCTTGACGCCACCCCCCACCACTCCAGAGTGGGTAAAGTTCTGCCGACAGCTGTTTGGA…	ATGGGTTACGGGGCCGGACGTGATAAGTATGAGCCTGCTGCCACTTCTGA ACATGGCGGCAAGAAGAAGGGCAAAGGAAAGGACCGGGATATGGATGAGC TCAAGAAGGAAGTCACTATGGAGGACCATAAGATGAGCTTGGAGGAGCTT CACCGCAAGTATGGCACGGATCTGACCCGGGGGCTTACAACAGCCCGAGC AGCTGAAATCTTGGCACGTGATGGTCCAAATGCCTTGACGCCACCCCCCA CCACTCCAGAGTGGGTAAAGTTCTGCCGACAGCTGTTTGGAGGCTTCTCT ATGCTGCTGTGGATTGGCGCCCTTCTCTGCTTCATGGCATATGGTATTCG GTCTGTGACGGAGGATGAACCACAGAATGATGATCTCTACCT…	3069	MGYGAGRDKYEPAATSEHGGKKKGKGKDRDMDELKKEVTMEDHKMSLEEL HRKYGTDLTRGLTTARAAEILARDGPNALTPPPTTPEWVKFCRQLFGGFS MLLWIGALLCFMAYGIRSVTEDEPQNDDLYLGVVLSAVVIITGCFSYYQE AKSSKIMESFKNMVPQQALVIRNGEKLSINAEDVVQGDLVEVKGGDRIPA DLRIISAHGCKVDNSSLTGESEPQTRSPDFTNENPLETRNIAFFSTNCVE GTARGIVINTGDRTVMGRIATLASGLEGGRTPIAIEIEHFIHIITGVAVF LGVSFFILSLILQYTWLEAVIFLIGIIVANVPEGLLATVTVCLTLTAKRM ARKNCLVKNLEAVETLGSTSTICSDKTGTLTQNRMTVAHMWF…	1022	99.5442	174.842	56.2	7481.2	>PaATP1A1B ATGGGTTACGGGGCCGGACGTGATAAGTATGAGCCTGCTGCCACTTCTGA ACATGGCGGCAAGAAGAAGGGCAAAGGAAAGGACCGGGATATGGATGAGC TCAAGAAGGAAGTCACTATGGAGGACCATAAGATGAGCTTGGAGGAGCTT CACCGCAAGTATGGCACGGATCTGACCCGGGGGCTTACAACAGCCCGAGC AGCTGAAATCTTGGCACGTGATGGTCCAAATGCCTTGACGCCACCCCCCA CCACTCCAGAGTGGGTAAAGTTCTGCCGACAGCTGTTTGGAGGCTTCTCT ATGCTGCTGTGGATTGGCGCCCTTCTCTGCTTCATGGCATATGGTATTCG GTCTGTGACGGAGGATGAACCACAGAATGAT…	>PaATP1A1B MGYGAGRDKYEPAATSEHGGKKKGKGKDRDMDELKKEVTMEDHKMSLEEL HRKYGTDLTRGLTTARAAEILARDGPNALTPPPTTPEWVKFCRQLFGGFS MLLWIGALLCFMAYGIRSVTEDEPQNDDLYLGVVLSAVVIITGCFSYYQE AKSSKIMESFKNMVPQQALVIRNGEKLSINAEDVVQGDLVEVKGGDRIPA DLRIISAHGCKVDNSSLTGESEPQTRSPDFTNENPLETRNIAFFSTNCVE GTARGIVINTGDRTVMGRIATLASGLEGGRTPIAIEIEHFIHIITGVAVF LGVSFFILSLILQYTWLEAVIFLIGIIVANVPEGLLATVTVCLTLTAKRM ARKNCLVKNLEAVETLGSTSTICSDKTGTLT…
Pa	ATP1A2	3818	AATTGACCCCAGACACTGATGGACTTTAGATGCAGCCAAACTTTTTTTTCTTGATCTGGCACCAGAATCCAAAGGGACAAGAGGAGGGTCCGGGTGCCCCCCAGGGAGGGAGGAGTTCATCCCAAAATCCAGCTCCAGTTTCAACAAGTGCTTCTTTCCCGAGAAGGAGAATCGCGCACCGGCTGCTATTTAAAGAAGGAATTGCTCAATTCTACTTTCTTTTGGGATTTTATTACCTTTTTTTTATTTTCAAATTTAATTTTAGGATCATCGGATTCTGATCTGTAAATTCCACAGGACGTGGGAGGAAGATGGGCAGAGGGGAGGGTCGGGAGTACTCGCCCGCTGCGACCAATGCAGACAATGGAGGGGGCAAGAAGAAGCAGAAGGAGATGGAAA…	ATGGGCAGAGGGGAGGGTCGGGAGTACTCGCCCGCTGCGACCAATGCAGA CAATGGAGGGGGCAAGAAGAAGCAGAAGGAGATGGAAATGGATGAGCTCA AGAAGGAAGTTACTATGGATGACCACAAACTTTCACTCGAAGAGTTGGCA CGGAAATATGGCACCGACCTTGCCAAGGGTCACACAAACACTCGTGCTGC GGAAATCCTGGCACAAGATGGCCCCAATGCTCTCACACCTCCTCCTACCA CCCCAGAATGGGTAAAGTTTTGCCGGCAGCTGTTTGGTGGATTCTCCATC TTGCTGTGGATTGGAGCCATTCTTTGCTTCCTCGCTTATGGAATCCAAAT TGCCATGGAGGACGAGCCCATCAATGATAATCTCTATCTGGG…	3063	MGRGEGREYSPAATNADNGGGKKKQKEMEMDELKKEVTMDDHKLSLEELA RKYGTDLAKGHTNTRAAEILAQDGPNALTPPPTTPEWVKFCRQLFGGFSI LLWIGAILCFLAYGIQIAMEDEPINDNLYLGVVLAAVVIVTGCFSYYQEA KSSKIMDSFKNMVPQQALVIREGEKLQINAEAVVVGDLVEIKGGDRIPAD IRIISSHGCKVDNSSLTGESEPQTRSPEFTHENPLETRNISFFSTNCVEG TARGIVIATGDRTVMGRIATLASGLEVGRTPIAMEIEHFIHIITGVAVFL GVSFFVLSLILGYSWLEAVIFLIGIIVANVPEGLLATVTVCLTLTAKRMA RKNCLVKNLEAVETLGSTSTICSDKTGTLTQNRMTVAHMWFD…	1020	96.9356	321.23	59.1	7598.4	>PaATP1A2 ATGGGCAGAGGGGAGGGTCGGGAGTACTCGCCCGCTGCGACCAATGCAGA CAATGGAGGGGGCAAGAAGAAGCAGAAGGAGATGGAAATGGATGAGCTCA AGAAGGAAGTTACTATGGATGACCACAAACTTTCACTCGAAGAGTTGGCA CGGAAATATGGCACCGACCTTGCCAAGGGTCACACAAACACTCGTGCTGC GGAAATCCTGGCACAAGATGGCCCCAATGCTCTCACACCTCCTCCTACCA CCCCAGAATGGGTAAAGTTTTGCCGGCAGCTGTTTGGTGGATTCTCCATC TTGCTGTGGATTGGAGCCATTCTTTGCTTCCTCGCTTATGGAATCCAAAT TGCCATGGAGGACGAGCCCATCAATGATAATC…	>PaATP1A2 MGRGEGREYSPAATNADNGGGKKKQKEMEMDELKKEVTMDDHKLSLEELA RKYGTDLAKGHTNTRAAEILAQDGPNALTPPPTTPEWVKFCRQLFGGFSI LLWIGAILCFLAYGIQIAMEDEPINDNLYLGVVLAAVVIVTGCFSYYQEA KSSKIMDSFKNMVPQQALVIREGEKLQINAEAVVVGDLVEIKGGDRIPAD IRIISSHGCKVDNSSLTGESEPQTRSPEFTHENPLETRNISFFSTNCVEG TARGIVIATGDRTVMGRIATLASGLEVGRTPIAMEIEHFIHIITGVAVFL GVSFFVLSLILGYSWLEAVIFLIGIIVANVPEGLLATVTVCLTLTAKRMA RKNCLVKNLEAVETLGSTSTICSDKTGTLTQN…
Eb	ATP1A1A	3437	TGACCTTTGAAACCCACCTTTATTTGTAAAAATGCAGATATATATATATAAAACATCTCTGTGGACGTGCTCCCTTACAAAAACTAAACCAGAGAAGGCACAATGAGAACTCTGAACAGGACGCACACAGGCGGCTCTGCGCCCCTCGCCAAAATGCATCTTCGTTCACAGGAAACAGGCCGGACAGGTGCACGCAGGGAAAGAAGGTGTGCAGGCAGGCGGAGGCGGGAGGGGAGGGCGATGTGTGAAATGTCAGGACAAACCGCGCGCTTAATAATAAGTTTCCTTCTCCACCCAGCCTCCAGGGTTGCGTCTGATTATCAGCTTGCGGATTTCATCATATATGAAGATTAGCAGCGAGTACGGGAAGGCACAGAACCACCATGTCGGCTTCAGTGG…	ATGGGTTACGGGGCCGGACGTGATAAGTATGAGCCCGCTGCCACTTCTGA ACATGGCGGCAAGAAGAAGGGCAAGGGAAAGGACCGAGATATGGATGAGC TCAAGAAGGAAGTCACAATGGAGGATCATAAGATGAGCTTGGATGAACTT CACCGCAAGTATGGCACCGATCTAACCCGGGGGCTTACAACGGCCCGAGC AGCCGAAATCTTGGCACGTGATGGTCCAAACGCCCTGACGCCGCCTCCCA CCACTCCAGAGTGGGTGAAGTTCTGCCGACAGCTGTTTGGAGGCTTCTCT ATGCTGCTATGGATTGGCGCCGTTCTCTGCTTCCTGGCGTACGGTATTCA GGCTGCGACGGAGGAGGAACCACAGAATGATAATCTCTACCT…	3069	MGYGAGRDKYEPAATSEHGGKKKGKGKDRDMDELKKEVTMEDHKMSLDELHRKYGTDLTRGLTTARAAEILARDGPNALTPPPTTPEWVKFCRQLFGGFSMLLWIGAVLCFLAYGIQAATEEEPQNDNLYLGVVLSAVVIITGCFSYYQEAKSSKIMESFKNMVPQQALVIRNGEKLSINAEDVVQGDLVEVKGGDRIPADLRVISAHGCKVDNSSLTGESEPQTRSPDFTNENPLETRNIAFFSTNCVEGTARGIVINTGDRTVMGRIATLASGLEGGRTPIAIEIEHFIHIITGVAVFLGVSFFILSLILQYTWLEAVIFLIGIIVANVPEGLLATVTVCLTLTAKRMARKNCLVKNLEAVETLGSTSTICSDKTGTLTQNRMTVAHMWFDNQIHEA…	1022	100	208.683	52.4926	4166.48	>EbATP1A1A ATGGGTTACGGGGCCGGACGTGATAAGTATGAGCCCGCTGCCACTTCTGA ACATGGCGGCAAGAAGAAGGGCAAGGGAAAGGACCGAGATATGGATGAGC TCAAGAAGGAAGTCACAATGGAGGATCATAAGATGAGCTTGGATGAACTT CACCGCAAGTATGGCACCGATCTAACCCGGGGGCTTACAACGGCCCGAGC AGCCGAAATCTTGGCACGTGATGGTCCAAACGCCCTGACGCCGCCTCCCA CCACTCCAGAGTGGGTGAAGTTCTGCCGACAGCTGTTTGGAGGCTTCTCT ATGCTGCTATGGATTGGCGCCGTTCTCTGCTTCCTGGCGTACGGTATTCA GGCTGCGACGGAGGAGGAACCACAGAATGAT…	>EbATP1A1A MGYGAGRDKYEPAATSEHGGKKKGKGKDRDMDELKKEVTMEDHKMSLDELHRKYGTDLTRGLTTARAAEILARDGPNALTPPPTTPEWVKFCRQLFGGFSMLLWIGAVLCFLAYGIQAATEEEPQNDNLYLGVVLSAVVIITGCFSYYQEAKSSKIMESFKNMVPQQALVIRNGEKLSINAEDVVQGDLVEVKGGDRIPADLRVISAHGCKVDNSSLTGESEPQTRSPDFTNENPLETRNIAFFSTNCVEGTARGIVINTGDRTVMGRIATLASGLEGGRTPIAIEIEHFIHIITGVAVFLGVSFFILSLILQYTWLEAVIFLIGIIVANVPEGLLATVTVCLTLTAKRMARKNCLVKNLEAVETLGSTSTICSDKTGTLTQNRMTVA…
Eb	ATP1A1B	3425	CCCACCTTTATTCGTAAAAATGCATATATATATATTTATATAATCTCTGTGGACGTGCTCCCATACAAAAACTAAACCAAAGAAGGCACAATGAGAACTCTGAACAGGACGCACACAGGCGGCTCTGCGCCCCTCGCCAAAATGCATCTTCGTTCACAGGAAACAGGCCGGACAGGTGCACGCAGGGAAAGAAGGTGTGCAGGCAGGCGGAGGCGGGAGGGGAGGGCGATGTGTGAAATGTCAGGACAAACCGCGCGCTTAATAATAAGTTTCCTTCTCCACCCAGCCTCCAGGGTTGCGTCTGATTATCAGCTTGCGGATTTCATCATATATGAAGATTAGCAGCGAGTACGGGAAGGCACAGAACCACCATGTCGGCTTCAGTGGGTACATGCGCAG…	ATGGGTTACGGGGCCGGACGTGATAAGTATGAGCCCGCTGCCACTTCTGA ACATGGCGGCAAGAAGAAGGGCAAGGGAAAGGACCGAGATATGGATGAGC TCAAGAAGGAAGTCACAATGGAGGATCATAAGATGAGCTTGGATGAACTT CACCGCAAGTATGGCACCGATCTAACCCGGGGGCTTACAACGGCCCGAGC AGCCGAAATCTTGGCACGTGATGGTCCAAACGCCCTGACGCCGCCTCCCA CCACTCCAGAGTGGGTGAAGTTCTGCCGACAGCTGTTTGGAGGCTTCTCT ATGCTGCTATGGATTGGCGCCGTTCTCTGCTTCATGGCGTACGGTATTCG CTCAGCAACGGAGGATGAACCACAGAATGATGATCTCTACCT…	3069	MGYGAGRDKYEPAATSEHGGKKKGKGKDRDMDELKKEVTMEDHKMSLDELHRKYGTDLTRGLTTARAAEILARDGPNALTPPPTTPEWVKFCRQLFGGFSMLLWIGAVLCFMAYGIRSATEDEPQNDDLYLGVVLSAVVIITGCFSYYQEAKSSKIMESFKNMVPQQALVIRNGEKLSINAEDVVQGDLVEVKGGDRIPADLRVISAHGCKVDNSSLTGESEPQTRSPDFTNENPLETRNIAFFSTNCVEGTARGIVINTGDRTVMGRIATLASGLEGGRTPIAIEIEHFIHIITGVAVFLGVSFFILSLILQYTWLEAVIFLIGIIVANVPEGLLATVTVCLTLTAKRMARKNCLVKNLEAVETLGSTSTICSDKTGTLTQNRMTVAHMWFDNQIHEA…	1022	100	207.476	33.0784	2625.52	>EbATP1A1B ATGGGTTACGGGGCCGGACGTGATAAGTATGAGCCCGCTGCCACTTCTGA ACATGGCGGCAAGAAGAAGGGCAAGGGAAAGGACCGAGATATGGATGAGC TCAAGAAGGAAGTCACAATGGAGGATCATAAGATGAGCTTGGATGAACTT CACCGCAAGTATGGCACCGATCTAACCCGGGGGCTTACAACGGCCCGAGC AGCCGAAATCTTGGCACGTGATGGTCCAAACGCCCTGACGCCGCCTCCCA CCACTCCAGAGTGGGTGAAGTTCTGCCGACAGCTGTTTGGAGGCTTCTCT ATGCTGCTATGGATTGGCGCCGTTCTCTGCTTCATGGCGTACGGTATTCG CTCAGCAACGGAGGATGAACCACAGAATGAT…	>EbATP1A1B MGYGAGRDKYEPAATSEHGGKKKGKGKDRDMDELKKEVTMEDHKMSLDELHRKYGTDLTRGLTTARAAEILARDGPNALTPPPTTPEWVKFCRQLFGGFSMLLWIGAVLCFMAYGIRSATEDEPQNDDLYLGVVLSAVVIITGCFSYYQEAKSSKIMESFKNMVPQQALVIRNGEKLSINAEDVVQGDLVEVKGGDRIPADLRVISAHGCKVDNSSLTGESEPQTRSPDFTNENPLETRNIAFFSTNCVEGTARGIVINTGDRTVMGRIATLASGLEGGRTPIAIEIEHFIHIITGVAVFLGVSFFILSLILQYTWLEAVIFLIGIIVANVPEGLLATVTVCLTLTAKRMARKNCLVKNLEAVETLGSTSTICSDKTGTLTQNRMTVA…
Eb	ATP1A2	5912	CAAGCCTCCTGCCCCCCCCCAAAAAAAAAACAGCAATAGGTGGGGTTCTGTCACCACCACCATGCTCCCAACCCAAGTGTAGAGACACAGACGTCAGCTGCCTTTATACTTCTAGGTTCACAAAACTACAACACATGCGATATAACAAATGAAATATATAATGTAAGAGAGGCAGCTGACCCGCTCCCGACACATACAACCTGTAGAAAGACAGCGGTATAACAGTTATATTATTGTGCATAGAGGGCGGTATTATAGTAGTGATAAATTTATGTAATACCACCACCCATGAAATAACTTGTCACCCAGAAATTACTACTCTTTCGGCATTGATTTCTGGTACACCCCTTTCAGCCATCTCCTACAGCTTTTCGGATAAAGTTAATAACGCCCCGTATG…	ATGGGCAGAGGGGAGGGTCGGGAATACTCGCCTGCTGCGACCAATGCGGA CAATGGAGGGGGCAAGAAGAAGCAGAAGGAGATGGAAATGGATGAGCTCA AGAAGGAAGTCACTATGGATGACCATAAACTTTCACTTGAAGAATTGGCA CGAAAATATGGCACCGACCTTACCAAGGGTCACACAAACACACGTGCTGC GGAAATCCTGGCGCAAGATGGCCCCAACGCTCTCACTCCTCCTCCCACCA CCCCAGAGTGGGTAAAGTTTTGCCGGCAGCTGTTTGGTGGATTCTCCATC TTGCTCTGGATTGGAGCCATCCTTTGCTTCCTCGCCTATGGAATCCAAAT TGCCATGGAGGACGAACCCATCAACGATAATCTCTATCTGGG…	3633	MGRGEGREYSPAATNADNGGGKKKQKEMEMDELKKEVTMDDHKLSLEELA RKYGTDLTKGHTNTRAAEILAQDGPNALTPPPTTPEWVKFCRQLFGGFSI LLWIGAILCFLAYGIQIAMEDEPINDNLYLGVVLAAVVIVTGCFSYYQEA KSSKIMDSFKNMVPQQALVIREGEKLQINAEAVVVGDLVEIKGGDRIPAD IRIISSHGCKVDNSSLTGESEPQTRSPEFTHENPLETRNISFFSTNCVEG TARGIVIATGDRTVMGRIATLASGLEVGRTPIAMEIEHFIHIITGVAVFL GVSFFVLSLILGYSWLEAVIFLIGIIVANVPEGLLATVTVCLTLTAKRMA RKNCLVKNLEAVETLGSTSTICSDKTGTLTQNRMTVAHMWFD…	1020	100	224.171	74.8541	10449	>EbATP1A2 ATGGGCAGAGGGGAGGGTCGGGAATACTCGCCTGCTGCGACCAATGCGGA CAATGGAGGGGGCAAGAAGAAGCAGAAGGAGATGGAAATGGATGAGCTCA AGAAGGAAGTCACTATGGATGACCATAAACTTTCACTTGAAGAATTGGCA CGAAAATATGGCACCGACCTTACCAAGGGTCACACAAACACACGTGCTGC GGAAATCCTGGCGCAAGATGGCCCCAACGCTCTCACTCCTCCTCCCACCA CCCCAGAGTGGGTAAAGTTTTGCCGGCAGCTGTTTGGTGGATTCTCCATC TTGCTCTGGATTGGAGCCATCCTTTGCTTCCTCGCCTATGGAATCCAAAT TGCCATGGAGGACGAACCCATCAACGATAATC…	>EbATP1A2 MGRGEGREYSPAATNADNGGGKKKQKEMEMDELKKEVTMDDHKLSLEELA RKYGTDLTKGHTNTRAAEILAQDGPNALTPPPTTPEWVKFCRQLFGGFSI LLWIGAILCFLAYGIQIAMEDEPINDNLYLGVVLAAVVIVTGCFSYYQEA KSSKIMDSFKNMVPQQALVIREGEKLQINAEAVVVGDLVEIKGGDRIPAD IRIISSHGCKVDNSSLTGESEPQTRSPEFTHENPLETRNISFFSTNCVEG TARGIVIATGDRTVMGRIATLASGLEVGRTPIAMEIEHFIHIITGVAVFL GVSFFVLSLILGYSWLEAVIFLIGIIVANVPEGLLATVTVCLTLTAKRMA RKNCLVKNLEAVETLGSTSTICSDKTGTLTQN…
Am	ATP1A1A	3532	TTTTTTTTTTTTTTGACCTTTGAAACCCACCTTTATTTGTAAAAATGCAGATATATATTA TATAAAACATCTCTGTGGACGTGCTCCCTTACAAAAACTAAACCATAGAAGGCACAATGA GAACTCGGAACAGGACGCACACAGGCGACTCTGCGCCCCTCGCCAAAATGCATCTTCGCT CAGGGGAAATAGGCCAGACAGGTGCACGCAGGGAACGAGGGTGTGCAGGCAGGCGGAGGA GAGGGGATGATGTGTGAAATGTTAGAACAAACCGCGCTTAATAATAGGTTTCCTTCTCCA CCCAACCTCCAGGGTTGCGTCTGATTATCAGCTTGCGGATTTCATCATAGATGAAGATTA GCAGCGAGTACGGGAAGGCACAGAACCACCACG…	ATGGGTTACGGGGCCGGACGTGATAAGTATGAGCCTGCTGCCACATCTGA ACATGGCGGCAAAAAGAAGGGGAAAAACAAGGACCGGGATATGGATGAGC TCAAGAAGGAAGTCACTATGGAGGACCATAAGATGAGCTTGGATGAGCTT CACCGCAAATATGGCACTGATCTGACCCGGGGGCTTACAACAGCCCGAGC AGCCGAAATCTTGGCACGTGATGGTCCAAACGCCTTGACGCCGCCCCCCA CCACTCCAGAATGGGTAAAGTTCTGCCGACAGCTGTTCGGAGGCTTCTCT ATGCTGCTATGGATTGGCGCCATTCTCTGCTTCCTGGCATACGGAATTCA GGCCGCCACAGAGGAAGAACCACAGAATGATAACCTCTACCT…	3069	MGYGAGRDKYEPAATSEHGGKKKGKNKDRDMDELKKEVTMEDHKMSLDEL HRKYGTDLTRGLTTARAAEILARDGPNALTPPPTTPEWVKFCRQLFGGFS MLLWIGAILCFLAYGIQAATEEEPQNDNLYLGVVLSAVVIITGCFSYYQE AKSSRIMESFKNMVPQQALVIRNGEKLSINAEDVVQGDLVEVKGGDRIPA DLRIISAHGCKVDNSSLTGESEPQTRSPDFTNENPLETRNIAFFSTNCVE GTARGIVINTGDRTVMGRIATLASGLEGGRTPIAVEIEHFIHIITGVAVF LGVSFFILSLILQYTWLEAVIFLIGIIVANVPEGLLATVTVCLTLTAKRM ARKNCLVKNLEAVETLGSTSTICSDKTGTLTQNRMTVAHMWF…	1022	98.9524	246.372	35.7	4905.4	>AmATP1A1A ATGGGTTACGGGGCCGGACGTGATAAGTATGAGCCTGCTGCCACATCTGA ACATGGCGGCAAAAAGAAGGGGAAAAACAAGGACCGGGATATGGATGAGC TCAAGAAGGAAGTCACTATGGAGGACCATAAGATGAGCTTGGATGAGCTT CACCGCAAATATGGCACTGATCTGACCCGGGGGCTTACAACAGCCCGAGC AGCCGAAATCTTGGCACGTGATGGTCCAAACGCCTTGACGCCGCCCCCCA CCACTCCAGAATGGGTAAAGTTCTGCCGACAGCTGTTCGGAGGCTTCTCT ATGCTGCTATGGATTGGCGCCATTCTCTGCTTCCTGGCATACGGAATTCA GGCCGCCACAGAGGAAGAACCACAGAATGAT…	>AmATP1A1A MGYGAGRDKYEPAATSEHGGKKKGKNKDRDMDELKKEVTMEDHKMSLDEL HRKYGTDLTRGLTTARAAEILARDGPNALTPPPTTPEWVKFCRQLFGGFS MLLWIGAILCFLAYGIQAATEEEPQNDNLYLGVVLSAVVIITGCFSYYQE AKSSRIMESFKNMVPQQALVIRNGEKLSINAEDVVQGDLVEVKGGDRIPA DLRIISAHGCKVDNSSLTGESEPQTRSPDFTNENPLETRNIAFFSTNCVE GTARGIVINTGDRTVMGRIATLASGLEGGRTPIAVEIEHFIHIITGVAVF LGVSFFILSLILQYTWLEAVIFLIGIIVANVPEGLLATVTVCLTLTAKRM ARKNCLVKNLEAVETLGSTSTICSDKTGTLT…
Am	ATP1A1B	3532	TTTTTTTTTTTTTTGACCTTTGAAACCCACCTTTATTTGTAAAAATGCAGATATATATTA TATAAAACATCTCTGTGGACGTGCTCCCTTACAAAAACTAAACCATAGAAGGCACAATGA GAACTCGGAACAGGACGCACACAGGCGACTCTGCGCCCCTCGCCAAAATGCATCTTCGCT CAGGGGAAATAGGCCAGACAGGTGCACGCAGGGAACGAGGGTGTGCAGGCAGGCGGAGGA GAGGGGATGATGTGTGAAATGTTAGAACAAACCGCGCTTAATAATAGGTTTCCTTCTCCA CCCAACCTCCAGGGTTGCGTCTGATTATCAGCTTGCGGATTTCATCATAGATGAAGATTA GCAGCGAGTACGGGAAGGCACAGAACCACCACG…	ATGGGTTACGGGGCCGGACGTGATAAGTATGAGCCTGCTGCCACATCTGA ACATGGCGGCAAAAAGAAGGGGAAAAACAAGGACCGGGATATGGATGAGC TCAAGAAGGAAGTCACTATGGAGGACCATAAGATGAGCTTGGATGAGCTT CACCGCAAATATGGCACTGATCTGACCCGGGGGCTTACAACAGCCCGAGC AGCCGAAATCTTGGCACGTGATGGTCCAAACGCCTTGACGCCGCCCCCCA CCACTCCAGAATGGGTAAAGTTCTGCCGACAGCTGTTTGGAGGCTTCTCT ATGCTGTTATGGATTGGTGCCCTTCTCTGCTTCATGGCGTATGGTATTCG GTCTGCGACTGAGGACGAACCACAGAATGATGATCTCTACCT…	3069	MGYGAGRDKYEPAATSEHGGKKKGKNKDRDMDELKKEVTMEDHKMSLDEL HRKYGTDLTRGLTTARAAEILARDGPNALTPPPTTPEWVKFCRQLFGGFS MLLWIGALLCFMAYGIRSATEDEPQNDDLYLGVVLSAVVIITGCFSYYQE AKSSRIMESFKNMVPQQALVIRNGEKLSINAEDVVQADLVEVKGGDRIPA DLRIISAHGCKVDNSSLTGESEPQTRSPDFTNENPLETRNIAFFSTNCVE GTARGIVINTGDRTVMGRIATLASGLEGGRTPIAVEIEHFIHIITGVAVF LGVSFFILSLILQYTWLEAVIFLIGIIVANVPEGLLATVTVCLTLTAKRM ARKNCLVKNLEAVETLGSTSTICSDKTGTLTQNRMTVAHMWF…	1022	99.8867	231.543	32.9	4516	>AmATP1A1B ATGGGTTACGGGGCCGGACGTGATAAGTATGAGCCTGCTGCCACATCTGA ACATGGCGGCAAAAAGAAGGGGAAAAACAAGGACCGGGATATGGATGAGC TCAAGAAGGAAGTCACTATGGAGGACCATAAGATGAGCTTGGATGAGCTT CACCGCAAATATGGCACTGATCTGACCCGGGGGCTTACAACAGCCCGAGC AGCCGAAATCTTGGCACGTGATGGTCCAAACGCCTTGACGCCGCCCCCCA CCACTCCAGAATGGGTAAAGTTCTGCCGACAGCTGTTTGGAGGCTTCTCT ATGCTGTTATGGATTGGTGCCCTTCTCTGCTTCATGGCGTATGGTATTCG GTCTGCGACTGAGGACGAACCACAGAATGAT…	>AmATP1A1B MGYGAGRDKYEPAATSEHGGKKKGKNKDRDMDELKKEVTMEDHKMSLDEL HRKYGTDLTRGLTTARAAEILARDGPNALTPPPTTPEWVKFCRQLFGGFS MLLWIGALLCFMAYGIRSATEDEPQNDDLYLGVVLSAVVIITGCFSYYQE AKSSRIMESFKNMVPQQALVIRNGEKLSINAEDVVQADLVEVKGGDRIPA DLRIISAHGCKVDNSSLTGESEPQTRSPDFTNENPLETRNIAFFSTNCVE GTARGIVINTGDRTVMGRIATLASGLEGGRTPIAVEIEHFIHIITGVAVF LGVSFFILSLILQYTWLEAVIFLIGIIVANVPEGLLATVTVCLTLTAKRM ARKNCLVKNLEAVETLGSTSTICSDKTGTLT…
Am	ATP1A2	3633	TTTTTTTTTTGACTTAATTTTATAAATGTAATTACGTAAAATACTGGAGAAATACTGATA TAACATGGCCGTTACAGGAAGAACAAGAGGATCGCTGTACTGGTCAGACAGGAGGAGCAG TCAGAGGATCATGAGCTCGCTGTGCGCACTGTGGTTAGTGTCGGAGAGGTTAATAGTCTA GCGGCTGTCATAGCTGTCTGCCAGAAGGCGGCTTTAATTTCCATGGCCTAGGCTTGGTAG CCGGAGTGTAACACTCAAGCATCTACAATGTAATATAGACTTCCCCCTATAAAATGGATA TAATTTTCTCATCATATCTGCAGCAGACGTAGCCTCCAAACATGGCGTCCATTCCTTAAG GGCCTCTAATAGTAGGACTCCTTCTCCACCCAT…	ATGGGCAGAGGGGAGGGTCGGGAGTACTCGCCCGCTGCAACCAATGCAGA CAATGGAGGGGGCAAGAAGAAGCAGAAGGAGATGGAAATGGATGAGCTCA AAAAGGAAGTTACTATGGATGACCACAAACTTTCACTTGAAGAGTTGGCA CGAAAATATGGCACCGACCTTGCCAAGGGTCACACAAACACTCGTGCTGC GGAAATCCTGGCACAAGATGGCCCCAATGCACTCACACCTCCTCCTACCA CCCCAGAGTGGGTAAAGTTTTGCCGGCAGCTGTTTGGTGGATTCTCCATC TTGCTGTGGATTGGAGCTATTCTTTGTTTCCTCGCCTATGGAATCCAAAT TGCCATGGAGGACGAACCCATCAACGACAATCTCTATCTGGG…	3633	MGRGEGREYSPAATNADNGGGKKKQKEMEMDELKKEVTMDDHKLSLEELA RKYGTDLAKGHTNTRAAEILAQDGPNALTPPPTTPEWVKFCRQLFGGFSI LLWIGAILCFLAYGIQIAMEDEPINDNLYLGVVLAAVVIVTGCFSYYQEA KSSKIMDSFKNMVPQQALVIREGEKLQINAEAVVVGDLVEIKGGDRIPAD IRIISSHGCKVDNSSLTGESEPQTRSPEFTHENPLETRNISFFSTNCVEG TARGIVIATGDRTVMGRIATLASGLEVGRTPIAMEIEHFIHIITGVAVFL GVSFFVLSLILGYSWLEAVIFLIGIIVANVPEGLLATVTVCLTLTAKRMA RKNCLVKNLEAVETLGSTSTICSDKTGTLTQNRMTVAHMWFD…	1020	100	464.09	64.6	9134	>AmATP1A2 ATGGGCAGAGGGGAGGGTCGGGAGTACTCGCCCGCTGCAACCAATGCAGA CAATGGAGGGGGCAAGAAGAAGCAGAAGGAGATGGAAATGGATGAGCTCA AAAAGGAAGTTACTATGGATGACCACAAACTTTCACTTGAAGAGTTGGCA CGAAAATATGGCACCGACCTTGCCAAGGGTCACACAAACACTCGTGCTGC GGAAATCCTGGCACAAGATGGCCCCAATGCACTCACACCTCCTCCTACCA CCCCAGAGTGGGTAAAGTTTTGCCGGCAGCTGTTTGGTGGATTCTCCATC TTGCTGTGGATTGGAGCTATTCTTTGTTTCCTCGCCTATGGAATCCAAAT TGCCATGGAGGACGAACCCATCAACGACAATC…	>AmATP1A2 MGRGEGREYSPAATNADNGGGKKKQKEMEMDELKKEVTMDDHKLSLEELA RKYGTDLAKGHTNTRAAEILAQDGPNALTPPPTTPEWVKFCRQLFGGFSI LLWIGAILCFLAYGIQIAMEDEPINDNLYLGVVLAAVVIVTGCFSYYQEA KSSKIMDSFKNMVPQQALVIREGEKLQINAEAVVVGDLVEIKGGDRIPAD IRIISSHGCKVDNSSLTGESEPQTRSPEFTHENPLETRNISFFSTNCVEG TARGIVIATGDRTVMGRIATLASGLEVGRTPIAMEIEHFIHIITGVAVFL GVSFFVLSLILGYSWLEAVIFLIGIIVANVPEGLLATVTVCLTLTAKRMA RKNCLVKNLEAVETLGSTSTICSDKTGTLTQN…
Oa	ATP1A1	3401	TTTAAAAATACTATAAGCTATTTTTCTTTATTGCAACTATACAATGTTGAATAAATTGATATGGACAAGGAGTGACTTAATTTTATGAATGTAATTACATAAAGTACAGCAGAAATACTGATATAACATGGCCGTTAAAGGAAGAACAAGAGGATCGCTATGCTGGTCAGATAGGAGGAGCAGTCAGAGGATCATGAGCTTGCTGTGCGCACTGTTAGTGTCAGAGAGGTTAATAGTCTAGCGGCTGTCATAGCTGTCTGCCAGGAGGCGGCTCTCATTTCCATGGCCTGGGATTGGTGGCCGGAGAGTAACACTCAAGCATCTACAATGTAATATAGACATCCCCCTATAAAGTTATAAAGTGGATATAATTTTCTCATCAGGTCTGCAGCCGATGTA…	ATGGGTTACGGGGCCGGACGTGATAAGTATGAGCCTGCTGCCACTTCTGA ACATGGCGGCAAGAAGAAGGGGAAAGGAAAGGACAAGGATATGGATGAGC TCAAGAAGGAAGTCACTATGGAGGACCATAAGATGAGCTTGGATGAGCTT CACCGCAAGTATGGTACCGATCTGACCAGGGGGCTTACAACAGCCCGAGC AGCCGAAATCTTGGCACGTGATGGTCCAAACGCCTTGACGCCACCACCCA CCACTCCAGAGTGGGTAAAGTTCTGCCGACAGCTGTTTGGAGGCTTCTCT ATGCTGCTATGGATTGGTGCTGTTCTCTGCTTCCTGGCATATGGAATTCA GGCTGCGACAGAGGAAGAACCACAGAATGACAATCTCTACCT…	3069	MGYGAGRDKYEPAATSEHGGKKKGKGKDKDMDELKKEVTMEDHKMSLDEL HRKYGTDLTRGLTTARAAEILARDGPNALTPPPTTPEWVKFCRQLFGGFS MLLWIGAVLCFLAYGIQAATEEEPQNDNLYLGVVLSAVVIITGCFSYYQE AKSSKIMESFKNMVPQQALVIRNGEKLSINAEDVVQGDLVEVKGGDRIPA DLRIISAHGCKVDNSSLTGESEPQTRSPDFTNENPLETRNIAFFSTNCVE GTARGIVINTGDRTVMGRIATLASGLEGGRTPIAIEIEHFIHIITGVAVF LGVSFFILSLILQYTWLEAVIFLIGIIVANVPEGLLATVTVCLTLTAKRM ARKNCLVKNLEAVETLGSTSTICSDKTGTLTQNRMTVAHMWF…	1022	100	187.028	36.1	6318.4	>Oa ATP1A1 ATGGGTTACGGGGCCGGACGTGATAAGTATGAGCCTGCTGCCACTTCTGA ACATGGCGGCAAGAAGAAGGGGAAAGGAAAGGACAAGGATATGGATGAGC TCAAGAAGGAAGTCACTATGGAGGACCATAAGATGAGCTTGGATGAGCTT CACCGCAAGTATGGTACCGATCTGACCAGGGGGCTTACAACAGCCCGAGC AGCCGAAATCTTGGCACGTGATGGTCCAAACGCCTTGACGCCACCACCCA CCACTCCAGAGTGGGTAAAGTTCTGCCGACAGCTGTTTGGAGGCTTCTCT ATGCTGCTATGGATTGGTGCTGTTCTCTGCTTCCTGGCATATGGAATTCA GGCTGCGACAGAGGAAGAACCACAGAATGAC…	>Oa ATP1A1 MGYGAGRDKYEPAATSEHGGKKKGKGKDKDMDELKKEVTMEDHKMSLDEL HRKYGTDLTRGLTTARAAEILARDGPNALTPPPTTPEWVKFCRQLFGGFS MLLWIGAVLCFLAYGIQAATEEEPQNDNLYLGVVLSAVVIITGCFSYYQE AKSSKIMESFKNMVPQQALVIRNGEKLSINAEDVVQGDLVEVKGGDRIPA DLRIISAHGCKVDNSSLTGESEPQTRSPDFTNENPLETRNIAFFSTNCVE GTARGIVINTGDRTVMGRIATLASGLEGGRTPIAIEIEHFIHIITGVAVF LGVSFFILSLILQYTWLEAVIFLIGIIVANVPEGLLATVTVCLTLTAKRM ARKNCLVKNLEAVETLGSTSTICSDKTGTLT…
Oa	ATP1A2	3746	TTTAAAAATACTATAAGCTATTTTTCTTTATTGCAACTATACAATGTTGAATAAATTGATATGGACAAGGAGTGACTTAATTTTATGAATGTAATTACATAAAGTACAGCAGAAATACTGATATAACATGGCCGTTAAAGGAAGAACAAGAGGATCGCTATGCTGGTCAGATAGGAGGAGCAGTCAGAGGATCATGAGCTTGCTGTGCGCACTGTTAGTGTCAGAGAGGTTAATAGTCTAGCGGCTGTCATAGCTGTCTGCCAGGAGGCGGCTCTCATTTCCATGGCCTGGGATTGGTGGCCGGAGAGTAACACTCAAGCATCTACAATGTAATATAGACATCCCCCTATAAAGTTATAAAGTGGATATAATTTTCTCATCAGGTCTGCAGCCGATGTA…	ATGGGCAGAGGGGAGGGTCGGGAGTACTCGCCCGCTGCGACCAATGCAGA CAATGGAGGGGGCAGAAAGAAGCAGAAGGAGATGGAAATGGATGAGCTCA AAAAGGAAGTTACTATGGATGACCACAAACTTTCACTTGAAGAGTTGGCA CGGAAATATGGCACCGACATTGCCAAGGGTCACACAAACACTCGTGCTGC TGAAATCCTGGCACAAGATGGCCCCAACGCACTCACACCTCCTCCTACCA CCCCAGAGTGGGTCAAATTTTGCCGGCAGCTGTTTGGTGGATTCTCCATC TTGCTGTGGATTGGAGCCATTCTTTGCTTCCTCGCCTATGGAATCCAAAT TGCCATGGAGGACGAACCCATCCACGACAATCTTTATCTGGG…	3063	MGRGEGREYSPAATNADNGGGRKKQKEMEMDELKKEVTMDDHKLSLEELA RKYGTDIAKGHTNTRAAEILAQDGPNALTPPPTTPEWVKFCRQLFGGFSI LLWIGAILCFLAYGIQIAMEDEPIHDNLYLGVVLAAVVIVTGCFSYYQEA KSSKIMDSFKNMVPQQALVIREGEKLQINAEAVVVGDLVEIKGGDRIPAD IRIISSHGCKVDNSSLTGESEPQTRSPEFTHENPLETRNISFFSTNCVEG TARGIVIATGDRTVMGRIATLASGLEVGRTPIAMEIEHFIHIITGVAVFL GVSFFVLSLILGYSWLEAVIFLIGIIVANVPEGLLATVTVCLTLTAKRMA RKNCLVKNLEAVETLGSTSTICSDKTGTLTQNRMTVAHMWFD…	1020	100	194.568	41	8002.2	>Oa ATP1A2 ATGGGCAGAGGGGAGGGTCGGGAGTACTCGCCCGCTGCGACCAATGCAGA CAATGGAGGGGGCAGAAAGAAGCAGAAGGAGATGGAAATGGATGAGCTCA AAAAGGAAGTTACTATGGATGACCACAAACTTTCACTTGAAGAGTTGGCA CGGAAATATGGCACCGACATTGCCAAGGGTCACACAAACACTCGTGCTGC TGAAATCCTGGCACAAGATGGCCCCAACGCACTCACACCTCCTCCTACCA CCCCAGAGTGGGTCAAATTTTGCCGGCAGCTGTTTGGTGGATTCTCCATC TTGCTGTGGATTGGAGCCATTCTTTGCTTCCTCGCCTATGGAATCCAAAT TGCCATGGAGGACGAACCCATCCACGACAAT…	>Oa ATP1A2 MGRGEGREYSPAATNADNGGGRKKQKEMEMDELKKEVTMDDHKLSLEELA RKYGTDIAKGHTNTRAAEILAQDGPNALTPPPTTPEWVKFCRQLFGGFSI LLWIGAILCFLAYGIQIAMEDEPIHDNLYLGVVLAAVVIVTGCFSYYQEA KSSKIMDSFKNMVPQQALVIREGEKLQINAEAVVVGDLVEIKGGDRIPAD IRIISSHGCKVDNSSLTGESEPQTRSPEFTHENPLETRNISFFSTNCVEG TARGIVIATGDRTVMGRIATLASGLEVGRTPIAMEIEHFIHIITGVAVFL GVSFFVLSLILGYSWLEAVIFLIGIIVANVPEGLLATVTVCLTLTAKRMA RKNCLVKNLEAVETLGSTSTICSDKTGTLTQ…
Ab	ATP1A1	3436	ACCCACCTTTATTTGTAAAAATGCATATATATATATAAAACATCTCTGCGGACGTGCTCCCTTACAAAAACTAAACCATAGAAGGCACAATGAGAACTCCGAACAGGACGCACACAGGCGACTCTGCGCCCCTCGCCAAAATGCATCTTCGCTCAGGGGAAATAGGCCAGACAGGTGCACGCAGGGAACGAGGGTGTGCAGGCAGGCGGAGGAGAGGGGATGATGTGTGAAATGTTAGAACAAACCGCGCTTAATAATAGGTTTCCTTCTCCACCCAACCTCCAGGGTTGCGTCTGATTATCAGCTTGCGGATTTCATCATAAACGAAGATTAGCAGTGAGTACGGGAAGGCACAGAACCACCACGTCGGCTTCAGCGGGTACATGCGCAGCGCCACGT…	ATGGGTTACGGGGCCGGACGTGATAAGTATGAGCCTGCTGCCACTTCTGA ACATGGCGGCAAAAAGAAGGGGAAAAACAAGGAACGGGATATGGATGAGC TCAAGAAGGAAGTCACTATGGAGGACCATAAGATGACCTTGGATGAGCTT CACCGCAAATATGGCACTGATCTGACCCGGGGGCTTACAACAGCCAGAGC AGCCGAAATCTTGGCACGTGATGGTCCAAACGCCTTGACGCCGCCCCCCA CCACTCCAGAGTGGGTAAAGTTCTGCCGACAGCTGTTCGGAGGCTTCTCT ATGCTGCTATGGATTGGCGCCATTCTCTGCTTCCTGGCATACGGAATTCA GGCCGCGACAGAGGAAGAACCACAGAATGATAACCTCTACCT…	3069	MGYGAGRDKYEPAATSEHGGKKKGKNKERDMDELKKEVTMEDHKMTLDEL HRKYGTDLTRGLTTARAAEILARDGPNALTPPPTTPEWVKFCRQLFGGFS MLLWIGAILCFLAYGIQAATEEEPQNDNLYLGVVLSAVVIITGCFSYYQE AKSSRIMESFKNMVPQQALVIRNGEKLSINAEDVVQGDLVEVKGGDRIPA DLRVISAHGCKVDNSSLTGESEPQTRSPDFTNENPLETRNIAFFSTNCVE GTARGIVINTGDRTVMGRIATLASGLEGGRTPIAVEIEHFIHIITGVAVF LGVSFFILSLILQYTWLEAVIFLIGIIVANVPEGLLATVTVCLTLTAKRM ARKNCLVKNLEAVETLGSTSTICSDKTGTLTQNRMTVAHMWF…	1022	99.9709	223.989	34.1	5535.6	>AbATP1A1 ATGGGTTACGGGGCCGGACGTGATAAGTATGAGCCTGCTGCCACTTCTGA ACATGGCGGCAAAAAGAAGGGGAAAAACAAGGAACGGGATATGGATGAGC TCAAGAAGGAAGTCACTATGGAGGACCATAAGATGACCTTGGATGAGCTT CACCGCAAATATGGCACTGATCTGACCCGGGGGCTTACAACAGCCAGAGC AGCCGAAATCTTGGCACGTGATGGTCCAAACGCCTTGACGCCGCCCCCCA CCACTCCAGAGTGGGTAAAGTTCTGCCGACAGCTGTTCGGAGGCTTCTCT ATGCTGCTATGGATTGGCGCCATTCTCTGCTTCCTGGCATACGGAATTCA GGCCGCGACAGAGGAAGAACCACAGAATGATA…	>AbATP1A1 MGYGAGRDKYEPAATSEHGGKKKGKNKERDMDELKKEVTMEDHKMTLDEL HRKYGTDLTRGLTTARAAEILARDGPNALTPPPTTPEWVKFCRQLFGGFS MLLWIGAILCFLAYGIQAATEEEPQNDNLYLGVVLSAVVIITGCFSYYQE AKSSRIMESFKNMVPQQALVIRNGEKLSINAEDVVQGDLVEVKGGDRIPA DLRVISAHGCKVDNSSLTGESEPQTRSPDFTNENPLETRNIAFFSTNCVE GTARGIVINTGDRTVMGRIATLASGLEGGRTPIAVEIEHFIHIITGVAVF LGVSFFILSLILQYTWLEAVIFLIGIIVANVPEGLLATVTVCLTLTAKRM ARKNCLVKNLEAVETLGSTSTICSDKTGTLTQ…
Ab	ATP1A2	3883	GAGTGACTTAATTTTATAAATTGTAATTACGTAAAATACAGGAGAAATACTGATATAACATGGCCGTTAAAGGAAGAACAAGAGGATCGCTGTACTGGTCAGACAGGAGGAGCAGTCAGAGGATCATGAGCTTGCTGTGCGCACTGTGGTCAGCGTCGGAGAGGTTAATAGTCTAGCGGCTGTCATAGATGTCTGCCAGAAGGCGGCTTTAATTTCCATGGCCTAGGATTGGTGGCCGGAGTGTAACACTCAAGCATCTACAATGTAATATAGACTTCCCCCTATAAAATTGATATAATTTTCTCATCATATCTGCAGCCGGCGTAGCCTCCAAACATGGCGTCCATTCCTCAAGGGCCTCTAATAGTAGGACTCCTTCTCCACCCATCCTCCTGGGTC…	ATGGGCAGAGGGGAGGGTCGGGAGTACTCGCCCGCTGCAACCAATGCAGA CAATGGAGGGGGCAAGAAGAAGCAGAAGGAGATGGAAATGGATGAGCTCA AAAAGGAAGTTACTATGGATGACCACAAACTTTCACTTGAAGAGTTGGCA CGAAAATATGGCACCGACCTTGCCAAGGGTCACACAAACACTCGTGCTGC GGAAATCCTGGCACAAGATGGCCCCAATGCACTCACACCTCCTCCTACCA CCCCAGAGTGGGTAAAGTTTTGCAGGCAGCTGTTTGGTGGATTCTCCATC TTGCTGTGGATTGGAGCTATTCTTTGTTTCCTCGCCTATGGAATCCAAAT TGCCATGGAGGACGAACCCATCCACGACAATCTCTATCTGGG…	3063	MGRGEGREYSPAATNADNGGGKKKQKEMEMDELKKEVTMDDHKLSLEELA RKYGTDLAKGHTNTRAAEILAQDGPNALTPPPTTPEWVKFCRQLFGGFSI LLWIGAILCFLAYGIQIAMEDEPIHDNLYLGVVLAAVVIVTGCFSYYQEA KSSKIMDSFKNMVPQQALVIREGEKLQINAEAVVVGDLVEIKGGDRIPAD IRIISSHGCKVDNSSLTGESEPQTRSPEFTHENPLETRNISFFSTNCVEG TARGIVIATGDRTVMGRIATLASGLEVGRTPIAMEIEHFIHIITGVAVFL GVSFFVLSLILGYSWLEAVIFLIGIIVANVPEGLLATVTVCLTLTAKRMA RKNCLVKNLEAVETLGSTSTICSDKTGTLTQNRMTVAHMWFD…	1020	100	434.49	47.6	8974	>AbATP1A2 ATGGGCAGAGGGGAGGGTCGGGAGTACTCGCCCGCTGCAACCAATGCAGA CAATGGAGGGGGCAAGAAGAAGCAGAAGGAGATGGAAATGGATGAGCTCA AAAAGGAAGTTACTATGGATGACCACAAACTTTCACTTGAAGAGTTGGCA CGAAAATATGGCACCGACCTTGCCAAGGGTCACACAAACACTCGTGCTGC GGAAATCCTGGCACAAGATGGCCCCAATGCACTCACACCTCCTCCTACCA CCCCAGAGTGGGTAAAGTTTTGCAGGCAGCTGTTTGGTGGATTCTCCATC TTGCTGTGGATTGGAGCTATTCTTTGTTTCCTCGCCTATGGAATCCAAAT TGCCATGGAGGACGAACCCATCCACGACAATC…	>AbATP1A2 MGRGEGREYSPAATNADNGGGKKKQKEMEMDELKKEVTMDDHKLSLEELA RKYGTDLAKGHTNTRAAEILAQDGPNALTPPPTTPEWVKFCRQLFGGFSI LLWIGAILCFLAYGIQIAMEDEPIHDNLYLGVVLAAVVIVTGCFSYYQEA KSSKIMDSFKNMVPQQALVIREGEKLQINAEAVVVGDLVEIKGGDRIPAD IRIISSHGCKVDNSSLTGESEPQTRSPEFTHENPLETRNISFFSTNCVEG TARGIVIATGDRTVMGRIATLASGLEVGRTPIAMEIEHFIHIITGVAVFL GVSFFVLSLILGYSWLEAVIFLIGIIVANVPEGLLATVTVCLTLTAKRMA RKNCLVKNLEAVETLGSTSTICSDKTGTLTQN…
Lb	ATP1A1	3436	TTTTTTTTTTTGACCTTTGAAACCCACCTTTAATTTGTAAAAATGCAGATATATATATAT AAAACATCTCTGAGGACGTGCTCCCTTACAAAAACTAAACCAGAGAAGGCACAATGAGAA CTCTGAACAGGACGCACACAGGCGGCTCTGCGCCCCTCGCCAAAATGCATCTTCGTTCAC AGGAAACAGGCCGGACAGGTGCACGCAGGGAACGAGGGTGTGCAGGCAGGCGGAGGCGGG AGGGGAGGGCGATCGTGAAATGTCAGGACAAACCGCGTGCTTAATAATATGTTTCCTTCT CCACCCAGCCTCCAGGGTTGCGTCTGATTATCAGCTTGCGGATTTCATCATATATGAAGA TTAGCAGCGAGTACGGGAAGGCACAGAACCACC…	ATGGGTTACGGGGCCGGACGTGATAAGTATGAGCCCGCTGCCACTTCTGA ACATGGCGGCAAGAAGAAGGGCAAGGGCAAGGGAAAGGACCGAGATATGG ATGAACTCAAGAAGGAAGTCACTATGGAGGACCATAAGATGAGCTTGGAT GAGCTTCACCGCAAGTATGGCACCGATCTAACCCGGGGGCTTACAACGGC CCGAGCAGCCGAAATCTTGGCACGTGATGGTCCAAACGCTCTGACGCCAC CCCCCACCACTCCAGAATGGGTGAAGTTCTGCCGACAGCTGTTTGGAGGC TTCTCTATGCTGCTATGGATTGGCGCCATTCTTTGCTTCCTGGCGTATGG AATTCAGGCTGCGACGGAGGAGGAACCACAGAATGATAATCT…	3075	MGYGAGRDKYEPAATSEHGGKKKGKGKGKDRDMDELKKEVTMEDHKMSLD ELHRKYGTDLTRGLTTARAAEILARDGPNALTPPPTTPEWVKFCRQLFGG FSMLLWIGAILCFLAYGIQAATEEEPQNDNLYLGVVLSAVVIITGCFSYY QEAKSSKIMESFKNMVPQQALVIRNGEKLSINAEDVVQGDLVEVKGGDRI PADLRIISAHGCKVDNSSLTGESEPQTRSPDFTNENCLETRNIAFFSTNC VEGTARGIVINTGDRTVMGRIATLASGLEGGRTPIAIEIEHFIHIITGVA VFLGVSFFILSLILQYTWLEAVIFLIGIIVANVPEGLLATVTVCLTLTAK RMARKNCLVKNLEAVETLGSTSTICSDKTGTLTQNRMTVAHM…	1024	99.0105	704.987	73.7	9667.8	>LbATP1A1 ATGGGTTACGGGGCCGGACGTGATAAGTATGAGCCCGCTGCCACTTCTGA ACATGGCGGCAAGAAGAAGGGCAAGGGCAAGGGAAAGGACCGAGATATGG ATGAACTCAAGAAGGAAGTCACTATGGAGGACCATAAGATGAGCTTGGAT GAGCTTCACCGCAAGTATGGCACCGATCTAACCCGGGGGCTTACAACGGC CCGAGCAGCCGAAATCTTGGCACGTGATGGTCCAAACGCTCTGACGCCAC CCCCCACCACTCCAGAATGGGTGAAGTTCTGCCGACAGCTGTTTGGAGGC TTCTCTATGCTGCTATGGATTGGCGCCATTCTTTGCTTCCTGGCGTATGG AATTCAGGCTGCGACGGAGGAGGAACCACAGA…	>LbATP1A1 MGYGAGRDKYEPAATSEHGGKKKGKGKGKDRDMDELKKEVTMEDHKMSLD ELHRKYGTDLTRGLTTARAAEILARDGPNALTPPPTTPEWVKFCRQLFGG FSMLLWIGAILCFLAYGIQAATEEEPQNDNLYLGVVLSAVVIITGCFSYY QEAKSSKIMESFKNMVPQQALVIRNGEKLSINAEDVVQGDLVEVKGGDRI PADLRIISAHGCKVDNSSLTGESEPQTRSPDFTNENCLETRNIAFFSTNC VEGTARGIVINTGDRTVMGRIATLASGLEGGRTPIAIEIEHFIHIITGVA VFLGVSFFILSLILQYTWLEAVIFLIGIIVANVPEGLLATVTVCLTLTAK RMARKNCLVKNLEAVETLGSTSTICSDKTGTL…
Lb	ATP1A2	4652	CCAAAATACAAATTATGTTACCCTCTTCCATAAAAGTAAAAGAGAAATAAAAAAAATAAG ATGGCCACCACTTTTCTAGGTGTGCTATTCAGAATACAAAACCAAAAGTTTTAGGGAAAT TCATAAAGATCGATTTGCTCATGTCTTTCACTCATTCACAGGATAGGTGATCAATGTATC ATCACTGGGGGTCTAGCAAGTACAACACCTCAAGATCTCAAAAACAAGGGTCTCAAACTC CCTTGTGTTCAGGCAGTGGTGGTACGTATGCTCCATTAAAACTGACCCAAAGAGGATAAT GAAGAGATTGTTGAGCATTTGCACAACCGGTCCTTTCATAGAGGACTTTTGAACCCCCAT TCTAAGGACTAGTGGTCAGGACACCTGTTCGCA…	ATGGGCAGAGGGGATGGTCGGGAGTACTCGCCCGCTGCGACCAATGCGGA CAATGGAGGGGGCAAAAAAAAGCAGAAGGAGATGGAAATGGATGAGCTCA AGAAGGAAGTCACTATGGATGACCATAAACTTTCACTTGAAGAATTGGCA CGAAAATATGGCACCGACCTCGCCAAGGGTCACACAAACACTCGTGCTGC GGAAATCCTAGCACAAGATGGCCCCAACGCCCTCACACCTCCTCCCACCA CCCCAGAGTGGGTCAAGTTTTGCCGACAGTTGTTTGGTGGATTCTCCATC TTGCTGTGGATTGGAGCCATCCTTTGCTTCCTTGCCTATGGAATCCAAAT TGCCATGGAGGACGAACCCATCAACGACAATCTCTATCTGGG…	3063	MGRGDGREYSPAATNADNGGGKKKQKEMEMDELKKEVTMDDHKLSLEELA RKYGTDLAKGHTNTRAAEILAQDGPNALTPPPTTPEWVKFCRQLFGGFSI LLWIGAILCFLAYGIQIAMEDEPINDNLYLGVVLAAVVIVTGCFSYYQEA KSSKIMDSFKNMVPQQALVIREGEKLQINAEAVVVGDLVEIKGGDRIPAD IRIISSHGCKVDNSSLTGESEPQTRSPEFTHENPLETRNISFFSTNCVEG TARGIVIATGDRTVMGRIATLASGLEVGRTPIAMEIEHFIHIITGVAVFL GVSFFVLSLILGYSWLEAVIFLIGIIVANVPEGLLATVTVCLTLTAKRMA RKNCLVKNLEAVETLGSTSTICSDKTGTLTQNRMTVAHMWFD…	1020	100	317.798	46.2	8373.6	>LbATP1A2 ATGGGCAGAGGGGATGGTCGGGAGTACTCGCCCGCTGCGACCAATGCGGA CAATGGAGGGGGCAAAAAAAAGCAGAAGGAGATGGAAATGGATGAGCTCA AGAAGGAAGTCACTATGGATGACCATAAACTTTCACTTGAAGAATTGGCA CGAAAATATGGCACCGACCTCGCCAAGGGTCACACAAACACTCGTGCTGC GGAAATCCTAGCACAAGATGGCCCCAACGCCCTCACACCTCCTCCCACCA CCCCAGAGTGGGTCAAGTTTTGCCGACAGTTGTTTGGTGGATTCTCCATC TTGCTGTGGATTGGAGCCATCCTTTGCTTCCTTGCCTATGGAATCCAAAT TGCCATGGAGGACGAACCCATCAACGACAATC…	>LbATP1A2 MGRGDGREYSPAATNADNGGGKKKQKEMEMDELKKEVTMDDHKLSLEELA RKYGTDLAKGHTNTRAAEILAQDGPNALTPPPTTPEWVKFCRQLFGGFSI LLWIGAILCFLAYGIQIAMEDEPINDNLYLGVVLAAVVIVTGCFSYYQEA KSSKIMDSFKNMVPQQALVIREGEKLQINAEAVVVGDLVEIKGGDRIPAD IRIISSHGCKVDNSSLTGESEPQTRSPEFTHENPLETRNISFFSTNCVEG TARGIVIATGDRTVMGRIATLASGLEVGRTPIAMEIEHFIHIITGVAVFL GVSFFVLSLILGYSWLEAVIFLIGIIVANVPEGLLATVTVCLTLTAKRMA RKNCLVKNLEAVETLGSTSTICSDKTGTLTQN…
