# Supplementary material for: Identification of the NA+/K+-ATPase α-Isoforms in Six Species of Poison Dart Frogs and their Sensitivity to Cardiotonic Steroids
Source: J Chem Ecol. 2023 Mar 6;49(3-4):116–32. doi: 10.1007/s10886-023-01404-7 (PMC10102066; doi:10.1007/s10886-023-01404-7)
Supplement: Supplementary file 5 — Supplementary file5 (XLSX 26098 KB) [file 10886_2023_1404_MOESM5_ESM.xlsx]

## Sheet: Matrix_Docking
Receptor	Ligand	BE1	BE2	BE3	BE4	BE5
Sus_scrofa_7evx_C	CMR	-10.865	-10.765	-10.574	-10.557	-10.65		Am	Andinobates minutus
Sus_scrofa_7evx_C	CMR	-10.735	-10.665	-10.513	-10.479	-10.03		Ab	Andinobates bombetes
Sus_scrofa_7evx_C	CMR	-10.924	-10.867	-10.254	-10.183	-10.01		Cf	Collostethus fraterdanielli
Sus_scrofa_7evx_C	CMR	-10.723	-10.528	-10.204	-10.023	-9.956		Eb	Epipedobates boulengeri
Sus_scrofa_7evx_C	CMR	-10.634	-10.564	-10.423	-10.245	-10.464		Oh	Oophaga histrionica
Sus_scrofa_7evx_C	DIXG	-10.987	-10.856	-10.324	-10.287	-10.156		Pa	Phyllobates aurotaenia
Sus_scrofa_7evx_C	DIXG	-10.857	-10.645	-10.512	-10.425	-10.253
Sus_scrofa_7evx_C	DIXG	-10.892	-10.812	-10.769	-10.754	-10.71		CMR	Cymarin (or cymarine)
Sus_scrofa_7evx_C	DIXG	-10.934	-10.883	-10.543	-10.193	-10.103		DIXG	Digoxigenin
Sus_scrofa_7evx_C	DIXG	-10.745	-10.634	-10.523	-10.234	-10.183		OLD	Oleandrin
Sus_scrofa_7evx_C	OLD	-10.46	-10.17	-10.12	-10.07	-10		OBG	Ouabagenin
Sus_scrofa_7evx_C	OLD	-10.574	-10.354	-10.254	-10.201	-10.154		OBN	Ouabain
Sus_scrofa_7evx_C	OLD	-10.481	-10.384	-10.274	-10.173	-10.013		SPT	Strophanthins
Sus_scrofa_7evx_C	OLD	-10.353	-10.253	-10.1023	-9.834	-9.7342
Sus_scrofa_7evx_C	OLD	-10.542	-10.253	-10.194	-10.034	-9.9
Sus_scrofa_7evx_C	OBG	-10.965	-10.756	-10.713	-10.84	-10.766
Sus_scrofa_7evx_C	OBG	-10.856	-10.867	-10.754	-10.634	-10.532
Sus_scrofa_7evx_C	OBG	-10.91	-10.871	-10.81	-10.753	-10.71
Sus_scrofa_7evx_C	OBG	-10.734	-10.534	-10.423	-10.315	-10.532
Sus_scrofa_7evx_C	OBG	-10.834	-10.732	-10.635	-10.234	-10.142
Sus_scrofa_7evx_C	OBN	-11.62	-11.21	-11.05	-10.88	-10.79
Sus_scrofa_7evx_C	OBN	-11.794	-11.576	-11.423	-11.341	-11.543
Sus_scrofa_7evx_C	OBN	-11.643	-11.354	-11.243	-11.193	-11.01
Sus_scrofa_7evx_C	OBN	-11.032	-10.968	-10.845	-10.734	-10.593
Sus_scrofa_7evx_C	OBN	-11.452	-11.354	-11.034	-10.9334	-10.834
Sus_scrofa_7evx_C	SPT	-9.956	-9.856	-9.57	-9.423	-9.365
Sus_scrofa_7evx_C	SPT	-9.0567	-9.012	-8.956	-8.756	-8.543
Sus_scrofa_7evx_C	SPT	-9.573	-9.472	-9.371	-9.293	-9.01
Sus_scrofa_7evx_C	SPT	-9.352	-9.235	-9.102	-9.013	-8.835
Sus_scrofa_7evx_C	SPT	-9.83	-9.734	-9.692	-9.274	-9.236
Am_ATP1A1A	CMR	-9.638	-9.619	-9.478	-9.313	-8.954
Am_ATP1A1A	CMR	-9.889	-9.777	-9.702	-9.54	-9.451
Am_ATP1A1A	CMR	-10.09	-9.939	-9.831	-9.736	-9.709
Am_ATP1A1A	CMR	-10.12	-10.11	-9.823	-9.777	-9.661
Am_ATP1A1A	CMR	-10.55	-10.41	-10.3	-10.19	-9.882
Am_ATP1A1A	DIXG	-9.057	-8.473	-8.399	-8.36	-8.354
Am_ATP1A1A	DIXG	-9.078	-8.482	-8.405	-8.372	-8.367
Am_ATP1A1A	DIXG	-9.112	-8.657	-8.485	-8.432	-8.418
Am_ATP1A1A	DIXG	-9.08	-8.475	-8.398	-8.364	-8.364
Am_ATP1A1A	DIXG	-9.091	-8.673	-8.465	-8.397	-8.365
Am_ATP1A1A	OLD	-9.659	-9.307	-9.244	-9.24	-9.189
Am_ATP1A1A	OLD	-9.683	-9.406	-9.312	-9.303	-9.242
Am_ATP1A1A	OLD	-9.637	-9.326	-9.277	-9.25	-9.192
Am_ATP1A1A	OLD	-9.745	-9.38	-9.377	-9.316	-9.243
Am_ATP1A1A	OLD	-9.658	-9.297	-9.258	-9.215	-9.161
Am_ATP1A1A	OBG	-8.582	-8.37	-7.992	-7.75	-7.693
Am_ATP1A1A	OBG	-8.574	-8.365	-8.013	-7.761	-7.655
Am_ATP1A1A	OBG	-8.667	-8.455	-8.098	-7.919	-7.754
Am_ATP1A1A	OBG	-8.684	-8.466	-8.107	-7.926	-7.78
Am_ATP1A1A	OBG	-8.603	-8.37	-8.014	-7.875	-7.691
Am_ATP1A1A	OBN	-9.668	-9.561	-9.345	-9.251	-9.204
Am_ATP1A1A	OBN	-9.843	-9.73	-9.469	-9.409	-9.392
Am_ATP1A1A	OBN	-9.851	-9.745	-9.498	-9.418	-9.341
Am_ATP1A1A	OBN	-9.934	-9.834	-9.745	-9.64	-9.423
Am_ATP1A1A	OBN	-9.889	-9.771	-9.535	-9.414	-9.372
Am_ATP1A1A	SPT	-8.554	-8.414	-8.382	-8.218	-8.2
Am_ATP1A1A	SPT	-8.357	-8.199	-8.168	-8.003	-7.976
Am_ATP1A1A	SPT	-8.481	-8.34	-8.325	-8.16	-8.149
Am_ATP1A1A	SPT	-8.526	-8.343	-8.336	-8.177	-7.948
Am_ATP1A1A	SPT	-8.51	-8.338	-8.312	-8.153	-8.125
Am_ATP1A2	CMR	-9.644	-9.331	-9.252	-9.144	-9.025
Am_ATP1A2	CMR	-10.17	-9.805	-9.728	-9.261	-9.042
Am_ATP1A2	CMR	-9.952	-9.633	-9.535	-9.309	-9.301
Am_ATP1A2	CMR	-9.41	-9.076	-9	-8.635	-8.302
Am_ATP1A2	CMR	-10.034	-9.976	-9.965	-9.869	-9.306
Am_ATP1A2	DIXG	-8.953	-8.424	-8.301	-8.087	-8.054
Am_ATP1A2	DIXG	-9.026	-8.45	-8.387	-8.137	-8.122
Am_ATP1A2	DIXG	-8.976	-8.419	-8.299	-8.192	-8.109
Am_ATP1A2	DIXG	-8.985	-8.427	-8.294	-8.117	-8.092
Am_ATP1A2	DIXG	-8.892	-8.734	-8.623	-8.42	-8.353
Am_ATP1A2	OLD	-9.711	-9.536	-9.523	-9.311	-9.176
Am_ATP1A2	OLD	-9.55	-9.354	-9.349	-9.202	-8.916
Am_ATP1A2	OLD	-9.509	-9.337	-9.33	-9.135	-9.029
Am_ATP1A2	OLD	-9.331	-9.139	-8.929	-8.845	-8.729
Am_ATP1A2	OLD	-9.866	-9.688	-9.662	-9.493	-9.287
Am_ATP1A2	OBG	-8.039	-7.961	-7.839	-7.798	-7.775
Am_ATP1A2	OBG	-8.022	-7.932	-7.831	-7.775	-7.673
Am_ATP1A2	OBG	-8.172	-8.117	-8.03	-7.978	-7.976
Am_ATP1A2	OBG	-8.235	-8.144	-8.026	-7.993	-7.983
Am_ATP1A2	OBG	-8.216	-8.125	-8.034	-7.968	-7.962
Am_ATP1A2	OBN	-10.045	-9.983	-9.554	-9.519	-9.484
Am_ATP1A2	OBN	-9.677	-9.261	-8.858	-8.778	-8.774
Am_ATP1A2	OBN	-9.671	-9.243	-9.027	-8.824	-8.788
Am_ATP1A2	OBN	-10.24	-10.11	-9.769	-9.671	-9.631
Am_ATP1A2	OBN	-10.035	-9.894	-9.812	-9.44	-9.427
Am_ATP1A2	SPT	-9.122	-8.626	-8.616	-8.428	-8.388
Am_ATP1A2	SPT	-9.571	-9.113	-9.066	-8.858	-8.856
Am_ATP1A2	SPT	-9.313	-8.856	-8.797	-8.623	-8.576
Am_ATP1A2	SPT	-9.048	-8.571	-8.541	-8.351	-8.162
Am_ATP1A2	SPT	-9.076	-8.588	-8.568	-8.404	-8.207
Am_ATP1A1B	CMR	-8.283	-8.102	-7.945	-7.834	-7.743
Am_ATP1A1B	CMR	-8.381	-8.201	-7.945	-7.842	-7.571
Am_ATP1A1B	CMR	-8.403	-8.184	-8.065	-7.978	-7.572
Am_ATP1A1B	CMR	-8.184	-8.014	-7.956	-7.834	-7.734
Am_ATP1A1B	CMR	-8.299	-8.21	-8.103	-7.834	-7.421
Am_ATP1A1B	DIXG	-7.892	-7.8132	-7.762	-7.681	-7.591
Am_ATP1A1B	DIXG	-7.958	-7.91	-7.868	-7.791	-7.582
Am_ATP1A1B	DIXG	-7.858	-7.792	-7.692	-7.561	-7.491
Am_ATP1A1B	DIXG	-7.95	-7.912	-7.891	-7.79	-7.71
Am_ATP1A1B	DIXG	-8.012	-7.958	-7.812	-7.791	-7.732
Am_ATP1A1B	OLD	-8.476	-8.365	-8.276	-8.154	-8.04
Am_ATP1A1B	OLD	-8.365	-8.291	-8.193	-8.034	-7.956
Am_ATP1A1B	OLD	-8.592	-8.472	-8.354	-8.123	-8.023
Am_ATP1A1B	OLD	-8.471	-8.372	-8.221	-8.193	-8.023
Am_ATP1A1B	OLD	-8.284	-8.193	-8.034	-7.945	-7.867
Am_ATP1A1B	OBG	-8.734	-8.523	-8.412	-8.12	-8.023
Am_ATP1A1B	OBG	-8.834	-8.723	-8.302	-8.201	-8.113
Am_ATP1A1B	OBG	-8.79	-8.692	-8.613	-8.571	-8.401
Am_ATP1A1B	OBG	-8.623	-8.591	-8.525	-8.491	-8.466
Am_ATP1A1B	OBG	-8.956	-8.88	-8.26	-8.104	-8.03
Am_ATP1A1B	OBN	-8.892	-8.745	-8.623	-8.523	-8.123
Am_ATP1A1B	OBN	-8.912	-8.881	-8.734	-8.623	-8.324
Am_ATP1A1B	OBN	-8.991	-8.791	-8.524	-8.452	-8.231
Am_ATP1A1B	OBN	-8.572	-8.352	-8.294	-8.192	-8.034
Am_ATP1A1B	OBN	-8.91	-8.573	-8.492	-8.41	-8.21
Am_ATP1A1B	SPT	-9.023	-8.978	-8.856	-8.671	-8.231
Am_ATP1A1B	SPT	-9.201	-9.19	-8.93	-8.845	-8.67
Am_ATP1A1B	SPT	-8.978	-8.791	-8.645	-8.354	-8.241
Am_ATP1A1B	SPT	-8.945	-8.682	-8.523	-8.482	-8.354
Am_ATP1A1B	SPT	-8.991	-8.867	-8.5672	-8.123	-8.012
Ab_ATP1A2	CMR	-9.023	-8.976	-8.734	-8.425	-8.201
Ab_ATP1A2	CMR	-9.091	-8.896	-8.635	-8.254	-8.193
Ab_ATP1A2	CMR	-9.029	-8.512	-8.274	-8.194	-8.023
Ab_ATP1A2	CMR	-9.206	-8.723	-8.392	-8.204	-8.103
Ab_ATP1A2	CMR	-9.023	-8.978	-8.745	-8.623	-8.42
Ab_ATP1A2	DIXG	-9.034	-8.956	-8.728	-8.46	-8.254
Ab_ATP1A2	DIXG	-8.243	-8.14	-8.02	-7.856	-7.643
Ab_ATP1A2	DIXG	-8.273	-8.26	-8.058	-7.756	-7.464
Ab_ATP1A2	DIXG	-8.285	-8.163	-8.152	-7.734	-7.574
Ab_ATP1A2	DIXG	-8.37	-8.271	-8.085	-7.934	-7.856
Ab_ATP1A2	OLD	-8.982	-8.869	-8.761	-8.514	-8.431
Ab_ATP1A2	OLD	-9.201	-9.104	-9.03	-8.845	-8.723
Ab_ATP1A2	OLD	-9.362	-9.309	-9.301	-9.061	-8.987
Ab_ATP1A2	OLD	-8.981	-8.854	-8.738	-8.535	-8.53
Ab_ATP1A2	OLD	-9.04	-8.936	-8.81	-8.614	-8.569
Ab_ATP1A2	OBG	-8.06	-8.037	-8.023	-7.864	-7.796
Ab_ATP1A2	OBG	-8.217	-8.208	-8.192	-8	-7.885
Ab_ATP1A2	OBG	-8.149	-8.14	-8.097	-7.96	-7.848
Ab_ATP1A2	OBG	-8.161	-8.158	-8.122	-7.932	-7.843
Ab_ATP1A2	OBG	-8.157	-8.152	-8.117	-7.958	-7.914
Ab_ATP1A2	OBN	-7.857	-7.736	-7.625	-7.528	-7.204
Ab_ATP1A2	OBN	-8.89	-8.88	-8.624	-8.425	-8.365
Ab_ATP1A2	OBN	-8.803	-8.722	-8.693	-8.304	-8.204
Ab_ATP1A2	OBN	-8.786	-8.752	-8.592	-8.42	-8.24
Ab_ATP1A2	OBN	-9.062	-9.034	-8.834	-8.815	-7.964
Ab_ATP1A2	SPT	-8.957	-8.521	-8.39	-8.321	-8.186
Ab_ATP1A2	SPT	-9.014	-8.603	-8.449	-8.446	-8.375
Ab_ATP1A2	SPT	-8.956	-8.536	-8.374	-8.317	-8.245
Ab_ATP1A2	SPT	-8.931	-8.539	-8.386	-8.169	-8.099
Ab_ATP1A2	SPT	-8.962	-8.547	-8.385	-8.32	-8.188
Ab_ATP1A1	CMR	-9.867	-9.734	-9.535	-9.365	-9.13
Ab_ATP1A1	CMR	-9.975	-9.703	-9.494	-8.808	-8.737
Ab_ATP1A1	CMR	-9.645	-9.521	-9.38	-9.165	-8.481
Ab_ATP1A1	CMR	-9.92	-9.832	-9.748	-9.443	-9.421
Ab_ATP1A1	CMR	-9.871	-9.709	-9.497	-9.401	-9.366
Ab_ATP1A1	DIXG	-9.126	-8.49	-8.41	-8.343	-8.217
Ab_ATP1A1	DIXG	-9.115	-8.482	-8.408	-8.337	-8.195
Ab_ATP1A1	DIXG	-9.18	-8.708	-8.555	-8.495	-8.395
Ab_ATP1A1	DIXG	-9.124	-8.467	-8.429	-8.354	-8.182
Ab_ATP1A1	DIXG	-9.146	-8.503	-8.455	-8.445	-8.37
Ab_ATP1A1	OLD	-9.203	-9.102	-9.039	-8.974	-8.781
Ab_ATP1A1	OLD	-9.553	-9.423	-9.389	-9.291	-9.063
Ab_ATP1A1	OLD	-9.504	-9.395	-9.292	-9.261	-9.037
Ab_ATP1A1	OLD	-9.122	-9.061	-8.915	-8.723	-8.571
Ab_ATP1A1	OLD	-9.968	-9.828	-9.752	-9.713	-9.453
Ab_ATP1A1	OBG	-8.694	-8.269	-8.084	-7.817	-7.564
Ab_ATP1A1	OBG	-8.836	-8.375	-8.219	-7.961	-7.715
Ab_ATP1A1	OBG	-9.304	-8.857	-8.665	-8.395	-8.087
Ab_ATP1A1	OBG	-9.285	-8.844	-8.656	-8.41	-8.026
Ab_ATP1A1	OBG	-8.776	-8.37	-8.142	-7.897	-7.504
Ab_ATP1A1	OBN	-10.65	-10.22	-10.13	-9.965	-9.961
Ab_ATP1A1	OBN	-10.41	-9.992	-9.914	-9.717	-9.709
Ab_ATP1A1	OBN	-9.838	-9.386	-9.32	-9.16	-9.139
Ab_ATP1A1	OBN	-10.21	-9.811	-9.755	-9.688	-9.532
Ab_ATP1A1	OBN	-10.08	-9.636	-9.589	-9.379	-9.374
Ab_ATP1A1	SPT	-8.761	-8.666	-8.392	-8.387	-8.369
Ab_ATP1A1	SPT	-8.838	-8.467	-8.458	-8.441	-8.365
Ab_ATP1A1	SPT	-8.949	-8.772	-8.579	-8.562	-8.526
Ab_ATP1A1	SPT	-8.967	-8.589	-8.566	-8.56	-8.53
Ab_ATP1A1	SPT	-8.723	-8.356	-8.346	-8.295	-8.272
Cf_ATP1A2	CMR	-9.982	-9.821	-9.726	-9.51	-9.503
Cf_ATP1A2	CMR	-9.802	-9.781	-9.671	-9.183	-9.128
Cf_ATP1A2	CMR	-9.701	-9.301	-9.169	-8.959	-8.714
Cf_ATP1A2	CMR	-9.978	-9.672	-9.623	-9.517	-9.107
Cf_ATP1A2	CMR	-9.773	-9.418	-9.296	-9.249	-8.837
Cf_ATP1A2	DIXG	-8.702	-8.543	-8.494	-8.176	-7.779
Cf_ATP1A2	DIXG	-8.743	-8.58	-8.516	-8.2	-7.801
Cf_ATP1A2	DIXG	-8.72	-8.566	-8.532	-8.201	-7.788
Cf_ATP1A2	DIXG	-8.734	-8.593	-8.525	-8.209	-7.825
Cf_ATP1A2	DIXG	-8.709	-8.606	-8.525	-8.206	-7.663
Cf_ATP1A2	OLD	-8.766	-8.626	-8.508	-8.201	-8.102
Cf_ATP1A2	OLD	-9.201	-9.102	-9.01	-8.034	-7.68
Cf_ATP1A2	OLD	-9.103	-8.892	-8.692	-8.203	-8.023
Cf_ATP1A2	OLD	-8.935	-8.835	-8.291	-8.103	-8.034
Cf_ATP1A2	OLD	-8.911	-8.788	-8.748	-8.503	-8.103
Cf_ATP1A2	OBG	-8.417	-8.135	-8.121	-7.689	-7.686
Cf_ATP1A2	OBG	-8.473	-8.209	-8.198	-7.76	-7.744
Cf_ATP1A2	OBG	-8.443	-8.179	-8.154	-7.719	-7.686
Cf_ATP1A2	OBG	-8.525	-8.237	-7.804	-7.773	-7.705
Cf_ATP1A2	OBG	-8.395	-8.106	-8.061	-7.65	-7.619
Cf_ATP1A2	OBN	-9.684	-9.493	-9.204	-8.934	-8.692
Cf_ATP1A2	OBN	-9.002	-8.968	-8.293	-8.102	-7.934
Cf_ATP1A2	OBN	-9.897	-9.893	-9.402	-9.201	-9.04
Cf_ATP1A2	OBN	-9.392	-9.366	-9.201	-9.102	-8.892
Cf_ATP1A2	OBN	-9.411	-9.216	-9.102	-8.792	-8.602
Cf_ATP1A2	SPT	-9.166	-9.069	-8.78	-8.649	-8.639
Cf_ATP1A2	SPT	-9.171	-9.104	-8.794	-8.683	-8.636
Cf_ATP1A2	SPT	-9.091	-9.006	-8.71	-8.599	-8.558
Cf_ATP1A2	SPT	-9.178	-9.074	-8.802	-8.664	-8.663
Cf_ATP1A2	SPT	-9.133	-9.064	-8.77	-8.634	-8.629
Cf_ATP1A1	CMR	-9.804	-9.581	-8.865	-8.734	-8.634
Cf_ATP1A1	CMR	-9.592	-9.394	-8.932	-8.792	-8.623
Cf_ATP1A1	CMR	-9.97	-9.956	-9.376	-8.934	-8.823
Cf_ATP1A1	CMR	-9.748	-9.667	-9.077	-8.934	-8.792
Cf_ATP1A1	CMR	-9.929	-9.737	-9.26	-9.023	-8.893
Cf_ATP1A1	DIXG	-8.408	-8.309	-8.194	-8.023	-7.892
Cf_ATP1A1	DIXG	-8.683	-8.57	-8.263	-8.103	-7.934
Cf_ATP1A1	DIXG	-8.46	-8.201	-8.103	-7.934	-7.793
Cf_ATP1A1	DIXG	-8.409	-8.344	-8.215	-8.034	-7.936
Cf_ATP1A1	DIXG	-8.579	-8.512	-8.413	-8.286	-8.165
Cf_ATP1A1	OLD	-8.904	-8.826	-8.637	-8.492	-8.446
Cf_ATP1A1	OLD	-9.057	-8.97	-8.809	-8.787	-8.593
Cf_ATP1A1	OLD	-9.492	-9.385	-9.269	-9.222	-8.98
Cf_ATP1A1	OLD	-9.046	-8.907	-8.8	-8.79	-8.656
Cf_ATP1A1	OLD	-9.395	-9.24	-9.161	-9.153	-8.967
Cf_ATP1A1	OBG	-8.761	-8.324	-8.124	-7.856	-7.732
Cf_ATP1A1	OBG	-8.87	-8.479	-8.29	-8.028	-7.761
Cf_ATP1A1	OBG	-8.731	-8.339	-8.133	-7.901	-7.654
Cf_ATP1A1	OBG	-9.319	-8.858	-8.665	-8.407	-8.368
Cf_ATP1A1	OBG	-8.73	-8.286	-8.1	-7.834	-7.583
Cf_ATP1A1	OBN	-9.95	-9.904	-9.735	-9.353	-9.102
Cf_ATP1A1	OBN	-9.359	-9.202	-9.169	-9.023	-8.934
Cf_ATP1A1	OBN	-9.321	-9.14	-9.119	-9.05	-8.934
Cf_ATP1A1	OBN	-9.452	-9.287	-9.253	-9.103	-8.967
Cf_ATP1A1	OBN	-9.118	-8.926	-8.899	-8.365	-8.214
Cf_ATP1A1	SPT	-8.796	-8.708	-8.413	-8.412	-8.404
Cf_ATP1A1	SPT	-9.155	-9.053	-8.79	-8.745	-8.727
Cf_ATP1A1	SPT	-8.771	-8.391	-8.37	-8.243	-8.102
Cf_ATP1A1	SPT	-9.002	-8.625	-8.624	-8.582	-8.538
Cf_ATP1A1	SPT	-8.8	-8.436	-8.403	-8.368	-8.33
Eb_ATP1A1_B	CMR	-8.674	-8.562	-8.387	-8.254	-8.154
Eb_ATP1A1_B	CMR	-9.267	-9.04	-8.901	-8.754	-8.642
Eb_ATP1A1_B	CMR	-8.433	-8.185	-7.887	-7.576	-7.43
Eb_ATP1A1_B	CMR	-9.513	-9.358	-9.037	-8.574	-8.356
Eb_ATP1A1_B	CMR	-9.804	-9.757	-9.339	-8.934	-8.476
Eb_ATP1A1_B	DIXG	-7.728	-7.653	-7.585	-7.32	-7.142
Eb_ATP1A1_B	DIXG	-7.837	-7.74	-7.648	-7.421	-7.324
Eb_ATP1A1_B	DIXG	-7.84	-7.704	-7.62	-7.465	-7.364
Eb_ATP1A1_B	DIXG	-8.057	-7.929	-7.833	-7.575	-7.471
Eb_ATP1A1_B	DIXG	-7.809	-7.639	-7.586	-7.254	-7.154
Eb_ATP1A1_B	OLD	-9.004	-8.789	-8.463	-8.356	-8.265
Eb_ATP1A1_B	OLD	-8.6	-8.42	-8.336	-8.265	-8.143
Eb_ATP1A1_B	OLD	-8.966	-8.716	-8.678	-8.573	-8.452
Eb_ATP1A1_B	OLD	-9.682	-9.624	-9.32	-9.143	-9.023
Eb_ATP1A1_B	OLD	-8.723	-8.665	-8.392	-8.103	-7.945
Eb_ATP1A1_B	OBG	-7.662	-7.243	-7.154	-7.034	-6.934
Eb_ATP1A1_B	OBG	-7.928	-7.912	-7.755	-7.464	-7.234
Eb_ATP1A1_B	OBG	-7.554	-7.5	-7.117	-7.023	-6.967
Eb_ATP1A1_B	OBG	-7.954	-7.893	-7.657	-7.464	-7.353
Eb_ATP1A1_B	OBG	-7.568	-7.524	-7.323	-7.242	-7.132
Eb_ATP1A1_B	OBN	-8.791	-8.681	-8.46	-8.353	-8.242
Eb_ATP1A1_B	OBN	-8.453	-8.237	-8.084	-7.977	-7.778
Eb_ATP1A1_B	OBN	-9.01	-8.945	-8.564	-8.353	-8.234
Eb_ATP1A1_B	OBN	-9.291	-9.153	-8.99	-8.869	-8.637
Eb_ATP1A1_B	OBN	-9.151	-8.99	-8.85	-8.739	-8.699
Eb_ATP1A1_B	SPT	-8.148	-7.829	-7.657	-7.435	-7.165
Eb_ATP1A1_B	SPT	-8.203	-7.909	-7.872	-7.647	-7.56
Eb_ATP1A1_B	SPT	-8.747	-8.451	-8.424	-8.227	-8.133
Eb_ATP1A1_B	SPT	-8.248	-7.975	-7.956	-7.73	-7.627
Eb_ATP1A1_B	SPT	-8.206	-7.905	-7.899	-7.695	-7.619
Eb_ATP1A1_A	CMR	-10.32	-10.23	-10.16	-9.897	-9.24
Eb_ATP1A1_A	CMR	-10.04	-9.952	-9.759	-9.644	-8.997
Eb_ATP1A1_A	CMR	-9.794	-9.689	-9.648	-9.346	-9.067
Eb_ATP1A1_A	CMR	-10.01	-9.874	-9.819	-9.543	-9.534
Eb_ATP1A1_A	CMR	-9.671	-9.565	-9.544	-8.581	-8.261
Eb_ATP1A1_A	DIXG	-9.14	-8.508	-8.389	-8.334	-8.281
Eb_ATP1A1_A	DIXG	-9.175	-8.762	-8.515	-8.371	-8.337
Eb_ATP1A1_A	DIXG	-10.57	-9.913	-9.838	-9.731	-9.729
Eb_ATP1A1_A	DIXG	-9.153	-8.515	-8.426	-8.335	-8.299
Eb_ATP1A1_A	DIXG	-9.596	-8.948	-8.805	-8.777	-8.733
Eb_ATP1A1_A	OLD	-9.318	-9.115	-8.871	-8.857	-8.796
Eb_ATP1A1_A	OLD	-9.936	-9.752	-9.635	-9.503	-9.476
Eb_ATP1A1_A	OLD	-9.62	-9.445	-9.282	-9.186	-9.153
Eb_ATP1A1_A	OLD	-9.383	-9.208	-9.116	-8.946	-8.884
Eb_ATP1A1_A	OLD	-9.846	-9.661	-9.586	-9.401	-9.383
Eb_ATP1A1_A	OBG	-8.739	-8.489	-8.135	-7.95	-7.902
Eb_ATP1A1_A	OBG	-8.662	-8.4	-8.05	-7.864	-7.503
Eb_ATP1A1_A	OBG	-8.749	-8.498	-8.132	-7.941	-7.614
Eb_ATP1A1_A	OBG	-8.712	-8.467	-8.111	-7.954	-7.738
Eb_ATP1A1_A	OBG	-9.232	-8.993	-8.624	-8.447	-8.263
Eb_ATP1A1_A	OBN	-9.582	-9.176	-9.122	-9.116	-8.873
Eb_ATP1A1_A	OBN	-10.28	-9.889	-9.865	-9.814	-9.808
Eb_ATP1A1_A	OBN	-10.43	-10.02	-9.966	-9.964	-9.737
Eb_ATP1A1_A	OBN	-10.69	-10.3	-10.29	-10.22	-10.19
Eb_ATP1A1_A	OBN	-9.893	-9.498	-9.489	-9.422	-9.414
Eb_ATP1A1_A	SPT	-8.562	-8.312	-8.238	-8.127	-8.112
Eb_ATP1A1_A	SPT	-8.519	-8.222	-8.215	-8.111	-8.103
Eb_ATP1A1_A	SPT	-8.558	-8.229	-8.206	-8.181	-8.132
Eb_ATP1A1_A	SPT	-8.553	-8.254	-8.237	-8.125	-8.112
Eb_ATP1A1_A	SPT	-8.575	-8.223	-8.215	-8.162	-8.104
Eb_ATP1A2	CMR	-9.993	-9.701	-9.6	-9.4	-8.91
Eb_ATP1A2	CMR	-9.387	-9.048	-8.997	-8.344	-8.288
Eb_ATP1A2	CMR	-9.458	-9.082	-9.027	-8.823	-8.268
Eb_ATP1A2	CMR	-9.811	-9.535	-9.446	-9.244	-8.746
Eb_ATP1A2	CMR	-9.926	-9.463	-9.449	-9.158	-8.744
Eb_ATP1A2	DIXG	-9.096	-8.426	-8.271	-8.158	-8.063
Eb_ATP1A2	DIXG	-8.999	-8.374	-8.191	-8.065	-7.976
Eb_ATP1A2	DIXG	-9.028	-8.38	-8.24	-8.116	-8.027
Eb_ATP1A2	DIXG	-9.047	-8.411	-8.254	-8.125	-8.058
Eb_ATP1A2	DIXG	-9.059	-8.448	-8.238	-8.152	-8.032
Eb_ATP1A2	OLD	-9.601	-9.522	-9.384	-9.109	-9.083
Eb_ATP1A2	OLD	-9.789	-9.677	-9.51	-9.372	-9.285
Eb_ATP1A2	OLD	-9.554	-9.441	-9.319	-9.14	-9.083
Eb_ATP1A2	OLD	-9.548	-9.43	-9.286	-9.128	-8.97
Eb_ATP1A2	OLD	-9.73	-9.643	-9.485	-9.338	-9.248
Eb_ATP1A2	OBG	-8.314	-8.288	-8.185	-8.104	-7.993
Eb_ATP1A2	OBG	-8.19	-8.173	-8.098	-7.978	-7.859
Eb_ATP1A2	OBG	-8.206	-8.191	-8.12	-8.004	-7.875
Eb_ATP1A2	OBG	-8.05	-8.024	-7.95	-7.825	-7.723
Eb_ATP1A2	OBG	-8.26	-8.252	-8.146	-8.05	-7.941
Eb_ATP1A2	OBN	-10.34	-9.857	-9.709	-9.493	-9.442
Eb_ATP1A2	OBN	-9.94	-9.473	-9.117	-9.067	-9.039
Eb_ATP1A2	OBN	-10.32	-9.878	-9.701	-9.522	-9.444
Eb_ATP1A2	OBN	-10.34	-9.894	-9.529	-9.471	-9.438
Eb_ATP1A2	OBN	-10.25	-9.828	-9.409	-9.407	-9.364
Eb_ATP1A2	SPT	-9.088	-8.72	-8.577	-8.498	-8.396
Eb_ATP1A2	SPT	-9.094	-8.697	-8.508	-8.476	-8.392
Eb_ATP1A2	SPT	-9.107	-8.744	-8.535	-8.476	-8.434
Eb_ATP1A2	SPT	-9.103	-8.708	-8.52	-8.471	-8.374
Eb_ATP1A2	SPT	-8.935	-8.567	-8.327	-8.28	-8.203
Oh_ATP1A2	CMR	-9.707	-9.473	-9.243	-8.845	-8.719
Oh_ATP1A2	CMR	-9.159	-8.653	-8.572	-8.293	-8.103
Oh_ATP1A2	CMR	-9.396	-9.364	-9.103	-8.935	-8.836
Oh_ATP1A2	CMR	-9.53	-9.009	-8.834	-8.7345	-8.684
Oh_ATP1A2	CMR	-9.779	-9.284	-9.194	-8.045	-8.054
Oh_ATP1A2	DIXG	-8.234	-8.15	-8.022	-7.893	-7.572
Oh_ATP1A2	DIXG	-8.189	-8.104	-7.951	-7.538	-7.294
Oh_ATP1A2	DIXG	-8.305	-8.178	-8.109	-8.023	-7.852
Oh_ATP1A2	DIXG	-8.183	-8.107	-7.977	-7.735	-7.693
Oh_ATP1A2	DIXG	-8.378	-8.22	-8.138	-8.04	-7.845
Oh_ATP1A2	OLD	-9.191	-9.154	-8.843	-8.713	-8.621
Oh_ATP1A2	OLD	-9.035	-8.962	-8.834	-8.734	-8.373
Oh_ATP1A2	OLD	-9.646	-9.62	-9.183	-9.03	-8.956
Oh_ATP1A2	OLD	-9.183	-9.132	-9.103	-8.834	-8.734
Oh_ATP1A2	OLD	-9.065	-8.982	-8.68	-8.42	-8.274
Oh_ATP1A2	OBG	-8.08	-8.074	-8.009	-7.876	-7.794
Oh_ATP1A2	OBG	-8.167	-8.143	-8.111	-7.936	-7.863
Oh_ATP1A2	OBG	-8.166	-8.151	-8.064	-7.955	-7.887
Oh_ATP1A2	OBG	-8.063	-8.056	-8.006	-7.832	-7.722
Oh_ATP1A2	OBG	-8.178	-8.172	-8.109	-7.986	-7.898
Oh_ATP1A2	OBN	-8.814	-8.776	-8.623	-8.582	-8.382
Oh_ATP1A2	OBN	-8.766	-8.727	-8.642	-8.362	-8.243
Oh_ATP1A2	OBN	-8.934	-8.845	-8.783	-8.591	-8.321
Oh_ATP1A2	OBN	-8.867	-8.573	-8.394	-8.204	-8.014
Oh_ATP1A2	OBN	-8.789	-8.593	-8.293	-8.103	-7.894
Oh_ATP1A2	SPT	-8.517	-8.476	-8.371	-8.294	-8.103
Oh_ATP1A2	SPT	-8.374	-8.303	-8.215	-8.103	-8.034
Oh_ATP1A2	SPT	-8.369	-8.3	-8.215	-8.18	-8.045
Oh_ATP1A2	SPT	-9.028	-8.991	-8.949	-8.683	-8.492
Oh_ATP1A2	SPT	-8.999	-8.958	-8.852	-8.738	-8.394
Oh_ATP1A1	CMR	-10.85	-10.65	-10.42	-10.38	-9.699
Oh_ATP1A1	CMR	-10.12	-10.01	-9.804	-9.684	-9.034
Oh_ATP1A1	CMR	-10.03	-9.882	-9.735	-9.561	-8.899
Oh_ATP1A1	CMR	-9.564	-9.355	-9.185	-9.093	-8.442
Oh_ATP1A1	CMR	-10.08	-9.919	-9.672	-9.547	-8.917
Oh_ATP1A1	DIXG	-9.142	-8.545	-8.504	-8.386	-8.187
Oh_ATP1A1	DIXG	-9.07	-8.451	-8.414	-8.323	-8.103
Oh_ATP1A1	DIXG	-9.07	-8.473	-8.433	-8.314	-8.153
Oh_ATP1A1	DIXG	-9.019	-8.456	-8.427	-8.313	-8.161
Oh_ATP1A1	DIXG	-9.07	-8.457	-8.414	-8.323	-8.104
Oh_ATP1A1	OLD	-8.96	-8.952	-8.781	-8.757	-8.554
Oh_ATP1A1	OLD	-9.26	-9.166	-9.084	-9.07	-8.81
Oh_ATP1A1	OLD	-9.813	-9.786	-9.673	-9.667	-9.397
Oh_ATP1A1	OLD	-9.091	-9.079	-8.925	-8.91	-8.904
Oh_ATP1A1	OLD	-9.504	-9.423	-9.377	-9.348	-9.103
Oh_ATP1A1	OBG	-8.891	-8.311	-8.191	-7.922	-7.682
Oh_ATP1A1	OBG	-8.794	-8.215	-8.119	-7.866	-7.611
Oh_ATP1A1	OBG	-8.774	-8.194	-8.079	-7.977	-7.812
Oh_ATP1A1	OBG	-8.767	-8.18	-8.088	-7.826	-7.58
Oh_ATP1A1	OBG	-8.776	-8.223	-8.109	-7.818	-7.606
Oh_ATP1A1	OBN	-9.972	-9.876	-9.602	-9.527	-9.432
Oh_ATP1A1	OBN	-9.6	-9.16	-9.127	-9.071	-8.871
Oh_ATP1A1	OBN	-9.66	-9.218	-9.14	-8.93	-8.84
Oh_ATP1A1	OBN	-9.662	-9.202	-9.18	-9.135	-8.928
Oh_ATP1A1	OBN	-9.302	-9.103	-9.06	-8.934	-8.681
Oh_ATP1A1	SPT	-9.061	-8.65	-8.643	-8.632	-8.601
Oh_ATP1A1	SPT	-9.053	-8.939	-8.654	-8.625	-8.615
Oh_ATP1A1	SPT	-9.108	-8.959	-8.708	-8.693	-8.685
Oh_ATP1A1	SPT	-8.989	-8.582	-8.56	-8.553	-8.505
Oh_ATP1A1	SPT	-9.053	-8.923	-8.63	-8.6	-8.585
Pa_ATP1A1B	CMR	-9.505	-8.645	-8.597	-8.249	-7.929
Pa_ATP1A1B	CMR	-9.703	-8.855	-8.791	-8.422	-8.068
Pa_ATP1A1B	CMR	-9.84	-9.734	-9.24	-9.193	-9.402
Pa_ATP1A1B	CMR	-9.549	-8.657	-8.505	-8.421	-8.268
Pa_ATP1A1B	CMR	-9.517	-8.589	-8.567	-8.207	-7.91
Pa_ATP1A1B	DIXG	-8.121	-7.972	-7.694	-7.596	-7.442
Pa_ATP1A1B	DIXG	-8.208	-8.038	-7.889	-7.767	-7.699
Pa_ATP1A1B	DIXG	-8.179	-7.997	-7.884	-7.787	-7.704
Pa_ATP1A1B	DIXG	-8.231	-8.123	-7.806	-7.771	-7.601
Pa_ATP1A1B	DIXG	-8.149	-7.978	-7.812	-7.721	-7.642
Pa_ATP1A1B	OLD	-9.523	-9.473	-8.852	-8.804	-8.533
Pa_ATP1A1B	OLD	-9.633	-9.571	-9.235	-8.928	-8.881
Pa_ATP1A1B	OLD	-9.523	-9.452	-8.844	-8.79	-8.565
Pa_ATP1A1B	OLD	-9.253	-9.214	-8.832	-8.588	-8.498
Pa_ATP1A1B	OLD	-9.558	-9.475	-9.136	-8.84	-8.809
Pa_ATP1A1B	OBG	-8.921	-8.57	-7.931	-7.78	-7.702
Pa_ATP1A1B	OBG	-8.565	-8.233	-7.575	-7.362	-7.362
Pa_ATP1A1B	OBG	-8.393	-8.099	-7.415	-7.204	-7.195
Pa_ATP1A1B	OBG	-8.913	-8.599	-7.938	-7.857	-7.792
Pa_ATP1A1B	OBG	-8.868	-8.571	-7.892	-7.704	-7.678
Pa_ATP1A1B	OBN	-9.596	-9.479	-9.251	-9.133	-8.941
Pa_ATP1A1B	OBN	-9.274	-9.155	-8.936	-8.808	-8.635
Pa_ATP1A1B	OBN	-8.581	-8.48	-8.336	-8.244	-8.12
Pa_ATP1A1B	OBN	-9.29	-9.195	-8.935	-8.837	-8.647
Pa_ATP1A1B	OBN	-9.771	-9.681	-9.459	-9.308	-9.131
Pa_ATP1A1B	SPT	-8.54	-8.293	-8.207	-8.019	-7.618
Pa_ATP1A1B	SPT	-8.164	-7.999	-7.928	-7.722	-7.592
Pa_ATP1A1B	SPT	-8.203	-8.002	-7.922	-7.745	-7.605
Pa_ATP1A1B	SPT	-8.357	-8.116	-8.023	-7.84	-7.701
Pa_ATP1A1B	SPT	-8.309	-8.078	-8	-7.796	-7.669
Pa_ATP1A1A	CMR	-9.703	-9.569	-9.387	-9.27	-9.222
Pa_ATP1A1A	CMR	-9.745	-9.565	-9.435	-9.326	-9.252
Pa_ATP1A1A	CMR	-9.77	-9.677	-9.556	-9.374	-9.199
Pa_ATP1A1A	CMR	-10.06	-9.924	-9.865	-9.631	-9.622
Pa_ATP1A1A	CMR	-10.291	-10.102	-10.031	-9.937	-9.283
Pa_ATP1A1A	DIXG	-9.196	-8.497	-8.425	-8.376	-8.307
Pa_ATP1A1A	DIXG	-9.17	-8.453	-8.404	-8.317	-8.266
Pa_ATP1A1A	DIXG	-10.034	-9.959	-9.896	-9.866	-9.777
Pa_ATP1A1A	DIXG	-9.177	-8.612	-8.457	-8.399	-8.332
Pa_ATP1A1A	DIXG	-9.184	-8.456	-8.364	-8.352	-8.267
Pa_ATP1A1A	OLD	-9.149	-9.025	-8.971	-8.792	-8.664
Pa_ATP1A1A	OLD	-9.628	-9.504	-9.422	-9.233	-9.177
Pa_ATP1A1A	OLD	-9.788	-9.609	-9.576	-9.379	-9.294
Pa_ATP1A1A	OLD	-10.023	-9.978	-9.872	-9.8	-9.752
Pa_ATP1A1A	OLD	-9.378	-9.231	-9.205	-8.983	-8.885
Pa_ATP1A1A	OBG	-8.649	-8.395	-8.058	-7.894	-7.546
Pa_ATP1A1A	OBG	-8.696	-8.435	-8.106	-7.851	-7.574
Pa_ATP1A1A	OBG	-9.181	-8.934	-8.623	-8.382	-8.114
Pa_ATP1A1A	OBG	-9.199	-8.947	-8.615	-8.422	-8.347
Pa_ATP1A1A	OBG	-8.703	-8.421	-7.855	-7.596	-7.582
Pa_ATP1A1A	OBN	-10.01	-9.595	-9.56	-9.541	-9.505
Pa_ATP1A1A	OBN	-9.873	-9.481	-9.422	-9.418	-9.387
Pa_ATP1A1A	OBN	-10.55	-10.16	-10.12	-10.09	-10.05
Pa_ATP1A1A	OBN	-10.17	-9.776	-9.691	-9.685	-9.684
Pa_ATP1A1A	OBN	-9.528	-9.071	-9.058	-9.055	-9.006
Pa_ATP1A1A	SPT	-8.832	-8.507	-8.419	-8.414	-8.404
Pa_ATP1A1A	SPT	-8.582	-8.265	-8.194	-8.166	-8.161
Pa_ATP1A1A	SPT	-8.596	-8.241	-8.195	-8.183	-8.142
Pa_ATP1A1A	SPT	-8.791	-8.703	-8.467	-8.398	-8.397
Pa_ATP1A1A	SPT	-8.61	-8.287	-8.207	-8.206	-8.194
Pa_ATP1A2	CMR	-10.28	-9.97	-9.857	-9.182	-9.115
Pa_ATP1A2	CMR	-9.695	-9.39	-9.353	-9.297	-9.083
Pa_ATP1A2	CMR	-10.31	-10.01	-9.936	-9.77	-9.21
Pa_ATP1A2	CMR	-10.25	-9.901	-9.825	-9.643	-9.123
Pa_ATP1A2	CMR	-9.442	-9.056	-8.886	-8.359	-8.256
Pa_ATP1A2	DIXG	-9.068	-8.408	-8.373	-8.231	-8.158
Pa_ATP1A2	DIXG	-9.037	-8.397	-8.198	-8.124	-7.958
Pa_ATP1A2	DIXG	-9.015	-8.366	-8.245	-8.121	-7.958
Pa_ATP1A2	DIXG	-9.017	-8.355	-8.231	-8.119	-7.951
Pa_ATP1A2	DIXG	-9.046	-8.404	-8.229	-8.148	-7.98
Pa_ATP1A2	OLD	-9.309	-9.104	-8.93	-8.837	-8.803
Pa_ATP1A2	OLD	-9.291	-9.233	-9.053	-8.95	-8.83
Pa_ATP1A2	OLD	-9.265	-9.181	-9.017	-8.867	-8.75
Pa_ATP1A2	OLD	-9.199	-9.118	-8.962	-8.777	-8.732
Pa_ATP1A2	OLD	-9.486	-9.401	-9.258	-8.972	-8.969
Pa_ATP1A2	OBG	-8.097	-8.074	-7.989	-7.873	-7.784
Pa_ATP1A2	OBG	-8.182	-8.153	-8.105	-7.966	-7.841
Pa_ATP1A2	OBG	-8.259	-8.208	-8.167	-8.024	-7.911
Pa_ATP1A2	OBG	-8.216	-8.167	-8.109	-7.987	-7.883
Pa_ATP1A2	OBG	-8.84	-8.796	-8.721	-8.613	-8.497
Pa_ATP1A2	OBN	-9.891	-9.452	-9.095	-9.056	-9.006
Pa_ATP1A2	OBN	-9.581	-9.127	-8.772	-8.73	-8.706
Pa_ATP1A2	OBN	-9.582	-9.141	-8.887	-8.808	-8.706
Pa_ATP1A2	OBN	-9.46	-9.354	-9.29	-9.103	-9.023
Pa_ATP1A2	OBN	-9.967	-9.519	-9.172	-9.112	-9.081
Pa_ATP1A2	SPT	-8.911	-8.538	-8.32	-8.315	-8.224
Pa_ATP1A2	SPT	-9.064	-8.706	-8.556	-8.444	-8.437
Pa_ATP1A2	SPT	-9.07	-8.721	-8.497	-8.426	-8.383
Pa_ATP1A2	SPT	-9.033	-8.69	-8.431	-8.414	-8.353
Pa_ATP1A2	SPT	-8.884	-8.528	-8.313	-8.265	-8.197

## Sheet: controls
Receptor	Ligand	BE1	BE2	BE3	BE4	BE5
Sus_scrofa_7evx_C	CMR	-10.865	-10.765	-10.574	-10.557	-10.65
Sus_scrofa_7evx_C	CMR	-10.735	-10.665	-10.513	-10.479	-10.03
Sus_scrofa_7evx_C	CMR	-10.924	-10.867	-10.254	-10.183	-10.01
Sus_scrofa_7evx_C	CMR	-10.723	-10.528	-10.204	-10.023	-9.956
Sus_scrofa_7evx_C	CMR	-10.634	-10.564	-10.423	-10.245	-10.464
Sus_scrofa_7evx_C	DIXG	-10.987	-10.856	-10.324	-10.287	-10.156
Sus_scrofa_7evx_C	DIXG	-10.857	-10.645	-10.512	-10.425	-10.253
Sus_scrofa_7evx_C	DIXG	-10.892	-10.812	-10.769	-10.754	-10.71
Sus_scrofa_7evx_C	DIXG	-10.934	-10.883	-10.543	-10.193	-10.103
Sus_scrofa_7evx_C	DIXG	-10.745	-10.634	-10.523	-10.234	-10.183
Sus_scrofa_7evx_C	OLD	-10.46	-10.17	-10.12	-10.07	-10
Sus_scrofa_7evx_C	OLD	-10.574	-10.354	-10.254	-10.201	-10.154
Sus_scrofa_7evx_C	OLD	-10.481	-10.384	-10.274	-10.173	-10.013
Sus_scrofa_7evx_C	OLD	-10.353	-10.253	-10.1023	-9.834	-9.7342
Sus_scrofa_7evx_C	OLD	-10.542	-10.253	-10.194	-10.034	-9.9
Sus_scrofa_7evx_C	OBG	-10.965	-10.756	-10.713	-10.84	-10.766
Sus_scrofa_7evx_C	OBG	-10.856	-10.867	-10.754	-10.634	-10.532
Sus_scrofa_7evx_C	OBG	-10.91	-10.871	-10.81	-10.753	-10.71
Sus_scrofa_7evx_C	OBG	-10.734	-10.534	-10.423	-10.315	-10.532
Sus_scrofa_7evx_C	OBG	-10.834	-10.732	-10.635	-10.234	-10.142
Sus_scrofa_7evx_C	OBN	-11.62	-11.21	-11.05	-10.88	-10.79
Sus_scrofa_7evx_C	OBN	-11.794	-11.576	-11.423	-11.341	-11.543
Sus_scrofa_7evx_C	OBN	-11.643	-11.354	-11.243	-11.193	-11.01
Sus_scrofa_7evx_C	OBN	-11.032	-10.968	-10.845	-10.734	-10.593
Sus_scrofa_7evx_C	OBN	-11.452	-11.354	-11.034	-10.9334	-10.834
Sus_scrofa_7evx_C	SPT	-9.956	-9.856	-9.57	-9.423	-9.365
Sus_scrofa_7evx_C	SPT	-9.0567	-9.012	-8.956	-8.756	-8.543
Sus_scrofa_7evx_C	SPT	-9.573	-9.472	-9.371	-9.293	-9.01
Sus_scrofa_7evx_C	SPT	-9.352	-9.235	-9.102	-9.013	-8.835
Sus_scrofa_7evx_C	SPT	-9.83	-9.734	-9.692	-9.274	-9.236
AT1A1_RAT	CMR	-10.684	-10.438	-10.385	-10.18	-10.058
AT1A1_RAT	CMR	-10.004	-9.66	-9.634	-9.436	-8.884
AT1A1_RAT	CMR	-10.1	-9.789	-9.779	-9.566	-9.474
AT1A1_RAT	CMR	-10.02	-9.758	-9.663	-9.515	-9.376
AT1A1_RAT	CMR	-10.21	-9.655	-9.572	-9.342	-9.088
AT1A1_RAT	DIXG	-8.997	-8.376	-8.315	-8.117	-8.066
AT1A1_RAT	DIXG	-8.925	-8.303	-8.03	-8.014	-7.959
AT1A1_RAT	DIXG	-8.894	-8.24	-8.13	-7.986	-7.92
AT1A1_RAT	DIXG	-8.931	-8.287	-8.278	-8.083	-8.042
AT1A1_RAT	DIXG	-8.934	-8.249	-8.062	-7.955	-7.946
AT1A1_RAT	OLD	-9.439	-9.302	-9.28	-9.204	-9.135
AT1A1_RAT	OLD	-9.61	-9.497	-9.487	-9.406	-9.354
AT1A1_RAT	OLD	-9.295	-9.241	-9.193	-9.057	-8.958
AT1A1_RAT	OLD	-9.65	-9.475	-9.423	-9.363	-9.165
AT1A1_RAT	OLD	-9.192	-9.078	-9.06	-9.041	-8.996
AT1A1_RAT	OBG	-10.119	-8.736	-8.669	-8.424	-8.202
AT1A1_RAT	OBG	-9.638	-8.266	-8.22	-8.204	-7.96
AT1A1_RAT	OBG	-9.545	-8.289	-8.179	-8.11	-8.108
AT1A1_RAT	OBG	-9.63	-8.267	-8.201	-8.184	-7.948
AT1A1_RAT	OBG	-9.607	-8.246	-8.189	-8.18	-7.935
AT1A1_RAT	OBN	-9.159	-8.958	-8.914	-8.752	-8.67
AT1A1_RAT	OBN	-9.981	-9.731	-9.72	-9.552	-9.462
AT1A1_RAT	OBN	-9.916	-9.677	-9.648	-9.52	-9.42
AT1A1_RAT	OBN	-9.507	-9.253	-9.244	-9.096	-8.986
AT1A1_RAT	OBN	-9.968	-9.754	-9.716	-9.553	-9.465
AT1A1_RAT	SPT	-9.322	-8.908	-8.456	-8.263	-8.239
AT1A1_RAT	SPT	-9.307	-8.679	-8.43	-8.222	-8.215
AT1A1_RAT	SPT	-9.786	-9.191	-8.91	-8.71	-8.69
AT1A1_RAT	SPT	-9.3	-8.429	-8.305	-8.216	-8.201
AT1A1_RAT	SPT	-9.297	-8.663	-8.427	-8.232	-8.216
ATP1A1_Rhinella	CMR	-7.867	-7.731	-7.563	-7.465	-7.32
ATP1A1_Rhinella	CMR	-7.745	-7.683	-7.534	-7.451	-7.576
ATP1A1_Rhinella	CMR	-7.983	-7.923	-7.845	-7.73	-7.645
ATP1A1_Rhinella	CMR	-7.824	-7.793	-7.723	-7.691	-7.61
ATP1A1_Rhinella	CMR	-7.962	-7.823	-7.801	-7.634	-7.56
ATP1A1_Rhinella	DIXG	-8.034	-7.984	-7.934	-7.865	-7.812
ATP1A1_Rhinella	DIXG	-8.461	-8.204	-8.024	-7.967	-7.654
ATP1A1_Rhinella	DIXG	-8.364	-8.294	-8.103	-8.034	-8.01
ATP1A1_Rhinella	DIXG	-8.56	-8.423	-8.367	-8.143	-8.103
ATP1A1_Rhinella	DIXG	-8.421	-8.354	-8.265	-8.103	-8.05
ATP1A1_Rhinella	OLD	-9.356	-9.285	-9.254	-9.034	-8.945
ATP1A1_Rhinella	OLD	-9.473	-9.345	-9.194	-9.143	-9.034
ATP1A1_Rhinella	OLD	-9.572	-9.354	-9.254	-9.134	-9.1
ATP1A1_Rhinella	OLD	-9.034	-8.934	-8.845	-8.65	-8.56
ATP1A1_Rhinella	OLD	-9.354	-9.134	-9.023	-8.965	-8.823
ATP1A1_Rhinella	OBG	-8.731	-8.569	-8.357	-8.223	-8.2
ATP1A1_Rhinella	OBG	-9.259	-9.095	-8.896	-8.747	-8.687
ATP1A1_Rhinella	OBG	-8.751	-8.613	-8.604	-8.397	-8.3
ATP1A1_Rhinella	OBG	-8.76	-8.427	-8.352	-8.25	-8.223
ATP1A1_Rhinella	OBG	-8.763	-8.591	-8.39	-8.302	-8.182
ATP1A1_Rhinella	OBN	-9.921	-9.861	-9.852	-9.841	-9.82
ATP1A1_Rhinella	OBN	-9.898	-9.822	-9.817	-9.817	-9.734
ATP1A1_Rhinella	OBN	-9.748	-9.68	-9.64	-9.601	-9.532
ATP1A1_Rhinella	OBN	-9.608	-9.381	-9.336	-9.323	-9.251
ATP1A1_Rhinella	OBN	-9.991	-9.958	-9.93	-9.906	-9.345
ATP1A1_Rhinella	SPT	-8.651	-8.614	-8.46	-8.335	-8.243
ATP1A1_Rhinella	SPT	-8.756	-8.651	-8.512	-8.416	-8.364
ATP1A1_Rhinella	SPT	-9.233	-9.096	-9.067	-8.986	-8.673
ATP1A1_Rhinella	SPT	-8.753	-8.632	-8.51	-8.353	-8.254
ATP1A1_Rhinella	SPT	-8.669	-8.541	-8.404	-8.302	-8.154
K0G7C4_Dannaus	CMR	-9.204	-9.15	-9.134	-8.801	-8.768
K0G7C4_Dannaus	CMR	-8.976	-8.825	-8.659	-8.646	-8.496
K0G7C4_Dannaus	CMR	-9.14	-9.123	-9.034	-8.945	-8.832
K0G7C4_Dannaus	CMR	-9.045	-8.946	-8.734	-8.452	-8.231
K0G7C4_Dannaus	CMR	-8.856	-8.682	-8.29	-7.845	-7.45
K0G7C4_Dannaus	DIXG	-8.147	-8.13	-8.092	-8.067	-8.031
K0G7C4_Dannaus	DIXG	-7.721	-7.708	-7.672	-7.661	-7.628
K0G7C4_Dannaus	DIXG	-7.687	-7.685	-7.627	-7.607	-7.576
K0G7C4_Dannaus	DIXG	-7.726	-7.724	-7.09	-7.612	-7.599
K0G7C4_Dannaus	DIXG	-7.704	-7.695	-7.644	-7.597	-7.369
K0G7C4_Dannaus	OLD	-8.875	-8.592	-8.423	-8.23	-8.103
K0G7C4_Dannaus	OLD	-8.902	-8.692	-8.571	-8.1	-7.956
K0G7C4_Dannaus	OLD	-8.808	-8.786	-8.704	-8.37	-8.103
K0G7C4_Dannaus	OLD	-8.843	-8.582	-8.365	-8.254	-8.102
K0G7C4_Dannaus	OLD	-8.921	-8.781	-8.771	-8.432	-8.134
K0G7C4_Dannaus	OBG	-7.44	-7.384	-7.335	-7.023	-6.994
K0G7C4_Dannaus	OBG	-7.394	-7.319	-7.251	-7.065	-6.805
K0G7C4_Dannaus	OBG	-7.726	-7.642	-7.57	-7.387	-7.239
K0G7C4_Dannaus	OBG	-7.869	-7.582	-7.243	-7.132	-7.034
K0G7C4_Dannaus	OBG	-7.487	-7.398	-7.353	-7.143	-7.012
K0G7C4_Dannaus	OBN	-9.578	-9.276	-8.993	-8.463	-8.243
K0G7C4_Dannaus	OBN	-9.585	-9.016	-8.82	-8.62	-8.234
K0G7C4_Dannaus	OBN	-9.535	-8.988	-8.815	-8.582	-8.423
K0G7C4_Dannaus	OBN	-9.037	-8.487	-8.368	-8.281	-8.103
K0G7C4_Dannaus	OBN	-9.052	-8.467	-7.738	-7.721	-7.672
K0G7C4_Dannaus	SPT	-8.561	-8.347	-8.027	-8.013	-7.955
K0G7C4_Dannaus	SPT	-8.438	-8.238	-7.91	-7.895	-7.823
K0G7C4_Dannaus	SPT	-8.615	-8.396	-8.101	-8.048	-7.978
K0G7C4_Dannaus	SPT	-8.57	-8.378	-8.058	-8.03	-7.975
K0G7C4_Dannaus	SPT	-8.596	-8.408	-8.069	-8.068	-8.007

## Sheet: Stastistic
Receptor	count	mean	sd	median	IQR	MaxBEByReceptor	MinBEByReceptor
Ab_ATP1A1	30	-9.42133	0.544576	-9.244	0.866	-8.694	-10.65
Ab_ATP1A2	30	-8.73683	0.423945	-8.9565	0.7515	-7.857	-9.362
Am_ATP1A1A	30	-9.29367	0.627009	-9.3745	1.1995	-8.357	-10.55
Am_ATP1A1B	30	-8.55867	0.391391	-8.582	0.62375	-7.858	-9.201
Am_ATP1A2	30	-9.28303	0.650935	-9.3705	0.72425	-8.022	-10.24
ATP1A1_Rhinella	30	-8.85007	0.667663	-8.7545	0.9245	-7.745	-9.991
ATP1A2_Rhinella	30	-9.8112	0.314322	-9.8035	0.2475	-9.24	-10.526
Cf_ATP1A1	30	-9.12037	0.471213	-9.0515	0.67425	-8.408	-9.97
Cf_ATP1A2	30	-9.1046	0.493416	-9.097	0.68275	-8.395	-9.982
CTRL	30	-10.6771	0.626962	-10.7895	0.43525	-9.0567	-11.794
Eb_ATP1A1_A	30	-9.4436	0.674558	-9.4825	1.18375	-8.519	-10.69
Eb_ATP1A1_B	30	-8.49503	0.652117	-8.443	1.06	-7.554	-9.804
Eb_ATP1A2	30	-9.31877	0.669064	-9.247	0.77275	-8.05	-10.34
K0G7C4_Dannaus	30	-8.5346	0.675826	-8.7115	1.26	-7.394	-9.585
Oh_ATP1A1	30	-9.33683	0.503337	-9.0995	0.6175	-8.767	-10.85
Oh_ATP1A2	30	-8.7697	0.532485	-8.8015	0.88375	-8.063	-9.779
Pa_ATP1A1A	30	-9.40887	0.575847	-9.2885	0.9405	-8.582	-10.55
Pa_ATP1A1B	30	-8.94123	0.614269	-8.917	1.202	-8.121	-9.84
Pa_ATP1A2	30	-9.2249	0.585308	-9.1345	0.54175	-8.097	-10.31

## Sheet: Stastistics 
Receptor	Ligand	count	mean	sd	median	IQR	Max	Min
Ab_ATP1A1	CMR	5	-9.8556	0.125622	-9.871	0.053	-9.645	-9.975
Ab_ATP1A1	DIXG	5	-9.1382	0.0259654	-9.126	0.022	-9.115	-9.18
Ab_ATP1A1	OBG	5	-8.979	0.292465	-8.836	0.509	-8.694	-9.304
Ab_ATP1A1	OBN	5	-10.2376	0.310272	-10.21	0.33	-9.838	-10.65
Ab_ATP1A1	OLD	5	-9.47	0.334829	-9.504	0.35	-9.122	-9.968
Ab_ATP1A1	SPT	5	-8.8476	0.10915	-8.838	0.188	-8.723	-8.967
Ab_ATP1A2	CMR	5	-9.0744	0.0789607	-9.029	0.068	-9.023	-9.206
Ab_ATP1A2	DIXG	5	-8.441	0.334834	-8.285	0.097	-8.243	-9.034
Ab_ATP1A2	OBG	5	-8.1488	0.0564641	-8.157	0.012	-8.06	-8.217
Ab_ATP1A2	OBN	5	-8.6796	0.472683	-8.803	0.104	-7.857	-9.062
Ab_ATP1A2	OLD	5	-9.1132	0.165574	-9.04	0.219	-8.981	-9.362
Ab_ATP1A2	SPT	5	-8.964	0.0304385	-8.957	0.006	-8.931	-9.014
Am_ATP1A1A	CMR	5	-10.0574	0.336114	-10.09	0.231	-9.638	-10.55
Am_ATP1A1A	DIXG	5	-9.0836	0.0200823	-9.08	0.013	-9.057	-9.112
Am_ATP1A1A	OBG	5	-8.622	0.0503339	-8.603	0.085	-8.574	-8.684
Am_ATP1A1A	OBN	5	-9.837	0.101126	-9.851	0.046	-9.668	-9.934
Am_ATP1A1A	OLD	5	-9.6764	0.0416629	-9.659	0.025	-9.637	-9.745
Am_ATP1A1A	SPT	5	-8.4856	0.0765918	-8.51	0.045	-8.357	-8.554
Am_ATP1A1B	CMR	5	-8.31	0.0872009	-8.299	0.098	-8.184	-8.403
Am_ATP1A1B	DIXG	5	-7.934	0.0601166	-7.95	0.066	-7.858	-8.012
Am_ATP1A1B	OBG	5	-8.7874	0.122967	-8.79	0.1	-8.623	-8.956
Am_ATP1A1B	OBN	5	-8.8554	0.162963	-8.91	0.02	-8.572	-8.991
Am_ATP1A1B	OLD	5	-8.4376	0.117573	-8.471	0.111	-8.284	-8.592
Am_ATP1A1B	SPT	5	-9.0276	0.100885	-8.991	0.045	-8.945	-9.201
Am_ATP1A2	CMR	5	-9.842	0.309183	-9.952	0.39	-9.41	-10.17
Am_ATP1A2	DIXG	5	-8.9664	0.0492575	-8.976	0.032	-8.892	-9.026
Am_ATP1A2	OBG	5	-8.1368	0.0998734	-8.172	0.177	-8.022	-8.235
Am_ATP1A2	OBN	5	-9.9336	0.250687	-10.035	0.368	-9.671	-10.24
Am_ATP1A2	OLD	5	-9.5934	0.203716	-9.55	0.202	-9.331	-9.866
Am_ATP1A2	SPT	5	-9.226	0.218857	-9.122	0.237	-9.048	-9.571
ATP1A1_Rhinella	CMR	5	-7.8762	0.0984769	-7.867	0.138	-7.745	-7.983
ATP1A1_Rhinella	DIXG	5	-8.368	0.199934	-8.421	0.097	-8.034	-8.56
ATP1A1_Rhinella	OBG	5	-8.8528	0.227416	-8.76	0.012	-8.731	-9.259
ATP1A1_Rhinella	OBN	5	-9.8332	0.153934	-9.898	0.173	-9.608	-9.991
ATP1A1_Rhinella	OLD	5	-9.3578	0.202495	-9.356	0.119	-9.034	-9.572
ATP1A1_Rhinella	SPT	5	-8.8124	0.23991	-8.753	0.087	-8.651	-9.233
ATP1A2_Rhinella	CMR	5	-9.5616	0.160687	-9.558	0.128	-9.347	-9.783
ATP1A2_Rhinella	DIXG	5	-9.8378	0.0828806	-9.825	0.064	-9.747	-9.967
ATP1A2_Rhinella	OBG	5	-9.7916	0.0649869	-9.814	0.1	-9.713	-9.863
ATP1A2_Rhinella	OBN	5	-10.3812	0.100066	-10.364	0.1	-10.264	-10.526
ATP1A2_Rhinella	OLD	5	-9.8336	0.0890101	-9.862	0.038	-9.681	-9.909
ATP1A2_Rhinella	SPT	5	-9.4614	0.149993	-9.436	0.129	-9.24	-9.632
Cf_ATP1A1	CMR	5	-9.8086	0.15096	-9.804	0.181	-9.592	-9.97
Cf_ATP1A1	DIXG	5	-8.5078	0.120178	-8.46	0.17	-8.408	-8.683
Cf_ATP1A1	OBG	5	-8.8822	0.250828	-8.761	0.139	-8.73	-9.319
Cf_ATP1A1	OBN	5	-9.44	0.310101	-9.359	0.131	-9.118	-9.95
Cf_ATP1A1	OLD	5	-9.1788	0.251407	-9.057	0.349	-8.904	-9.492
Cf_ATP1A1	SPT	5	-8.9048	0.167907	-8.8	0.206	-8.771	-9.155
Cf_ATP1A2	CMR	5	-9.8472	0.126691	-9.802	0.205	-9.701	-9.982
Cf_ATP1A2	DIXG	5	-8.7216	0.0170088	-8.72	0.025	-8.702	-8.743
Cf_ATP1A2	OBG	5	-8.4506	0.0507819	-8.443	0.056	-8.395	-8.525
Cf_ATP1A2	OBN	5	-9.4772	0.337807	-9.411	0.292	-9.002	-9.897
Cf_ATP1A2	OLD	5	-8.9832	0.170661	-8.935	0.192	-8.766	-9.201
Cf_ATP1A2	SPT	5	-9.1478	0.0361483	-9.166	0.038	-9.091	-9.178
CTRL	CMR	5	-10.7762	0.116703	-10.735	0.142	-10.634	-10.924
CTRL	DIXG	5	-10.883	0.091129	-10.892	0.077	-10.745	-10.987
CTRL	OBG	5	-10.8598	0.0867364	-10.856	0.076	-10.734	-10.965
CTRL	OBN	5	-11.5082	0.292522	-11.62	0.191	-11.032	-11.794
CTRL	OLD	5	-10.482	0.0854254	-10.481	0.082	-10.353	-10.574
CTRL	SPT	5	-9.55354	0.362716	-9.573	0.478	-9.0567	-9.956
Eb_ATP1A1_A	CMR	5	-9.967	0.249666	-10.01	0.246	-9.671	-10.32
Eb_ATP1A1_A	DIXG	5	-9.5268	0.613628	-9.175	0.443	-9.14	-10.57
Eb_ATP1A1_A	OBG	5	-8.8188	0.233435	-8.739	0.037	-8.662	-9.232
Eb_ATP1A1_A	OBN	5	-10.175	0.439445	-10.28	0.537	-9.582	-10.69
Eb_ATP1A1_A	OLD	5	-9.6206	0.273086	-9.62	0.463	-9.318	-9.936
Eb_ATP1A1_A	SPT	5	-8.5534	0.0208878	-8.558	0.009	-8.519	-8.575
Eb_ATP1A1_B	CMR	5	-9.1382	0.572962	-9.267	0.839	-8.433	-9.804
Eb_ATP1A1_B	DIXG	5	-7.8542	0.12206	-7.837	0.031	-7.728	-8.057
Eb_ATP1A1_B	OBG	5	-7.7332	0.194405	-7.662	0.36	-7.554	-7.954
Eb_ATP1A1_B	OBN	5	-8.9392	0.328629	-9.01	0.36	-8.453	-9.291
Eb_ATP1A1_B	OLD	5	-8.995	0.419196	-8.966	0.281	-8.6	-9.682
Eb_ATP1A1_B	SPT	5	-8.3104	0.246638	-8.206	0.045	-8.148	-8.747
Eb_ATP1A2	CMR	5	-9.715	0.275977	-9.811	0.468	-9.387	-9.993
Eb_ATP1A2	DIXG	5	-9.0458	0.0360652	-9.047	0.031	-8.999	-9.096
Eb_ATP1A2	OBG	5	-8.204	0.0989343	-8.206	0.07	-8.05	-8.314
Eb_ATP1A2	OBN	5	-10.238	0.170646	-10.32	0.09	-9.94	-10.34
Eb_ATP1A2	OLD	5	-9.6444	0.10907	-9.601	0.176	-9.548	-9.789
Eb_ATP1A2	SPT	5	-9.0654	0.0732755	-9.094	0.015	-8.935	-9.107
K0G7C4_Dannaus	CMR	5	-9.0442	0.136734	-9.045	0.164	-8.856	-9.204
K0G7C4_Dannaus	DIXG	5	-7.797	0.196256	-7.721	0.022	-7.687	-8.147
K0G7C4_Dannaus	OBG	5	-7.5832	0.204714	-7.487	0.286	-7.394	-7.869
K0G7C4_Dannaus	OBN	5	-9.3574	0.286327	-9.535	0.526	-9.037	-9.585
K0G7C4_Dannaus	OLD	5	-8.8698	0.0453398	-8.875	0.059	-8.808	-8.921
K0G7C4_Dannaus	SPT	5	-8.556	0.0693289	-8.57	0.035	-8.438	-8.615
Oh_ATP1A1	CMR	5	-10.1288	0.461343	-10.08	0.09	-9.564	-10.85
Oh_ATP1A1	DIXG	5	-9.0742	0.0438657	-9.07	0	-9.019	-9.142
Oh_ATP1A1	OBG	5	-8.8004	0.0516169	-8.776	0.02	-8.767	-8.891
Oh_ATP1A1	OBN	5	-9.6392	0.238196	-9.66	0.062	-9.302	-9.972
Oh_ATP1A1	OLD	5	-9.3256	0.339996	-9.26	0.413	-8.96	-9.813
Oh_ATP1A1	SPT	5	-9.0528	0.0423816	-9.053	0.008	-8.989	-9.108
Oh_ATP1A2	CMR	5	-9.5142	0.248837	-9.53	0.311	-9.159	-9.779
Oh_ATP1A2	DIXG	5	-8.2578	0.0830223	-8.234	0.116	-8.183	-8.378
Oh_ATP1A2	OBG	5	-8.1308	0.054669	-8.166	0.087	-8.063	-8.178
Oh_ATP1A2	OBN	5	-8.834	0.0673387	-8.814	0.078	-8.766	-8.934
Oh_ATP1A2	OLD	5	-9.224	0.245894	-9.183	0.126	-9.035	-9.646
Oh_ATP1A2	SPT	5	-8.6574	0.33062	-8.517	0.625	-8.369	-9.028
Pa_ATP1A1A	CMR	5	-9.9138	0.253605	-9.77	0.315	-9.703	-10.291
Pa_ATP1A1A	DIXG	5	-9.3522	0.381259	-9.184	0.019	-9.17	-10.034
Pa_ATP1A1A	OBG	5	-8.8856	0.278725	-8.703	0.485	-8.649	-9.199
Pa_ATP1A1A	OBN	5	-10.0262	0.376491	-10.01	0.297	-9.528	-10.55
Pa_ATP1A1A	OLD	5	-9.5932	0.341874	-9.628	0.41	-9.149	-10.023
Pa_ATP1A1A	SPT	5	-8.6822	0.119332	-8.61	0.195	-8.582	-8.832
Pa_ATP1A1B	CMR	5	-9.6228	0.145021	-9.549	0.186	-9.505	-9.84
Pa_ATP1A1B	DIXG	5	-8.1776	0.0441565	-8.179	0.059	-8.121	-8.231
Pa_ATP1A1B	OBG	5	-8.732	0.239681	-8.868	0.348	-8.393	-8.921
Pa_ATP1A1B	OBN	5	-9.3024	0.454743	-9.29	0.322	-8.581	-9.771
Pa_ATP1A1B	OLD	5	-9.498	0.144135	-9.523	0.035	-9.253	-9.633
Pa_ATP1A1B	SPT	5	-8.3146	0.148129	-8.309	0.154	-8.164	-8.54
Pa_ATP1A2	CMR	5	-9.9954	0.400401	-10.25	0.585	-9.442	-10.31
Pa_ATP1A2	DIXG	5	-9.0366	0.0219386	-9.037	0.029	-9.015	-9.068
Pa_ATP1A2	OBG	5	-8.3188	0.297365	-8.216	0.077	-8.097	-8.84
Pa_ATP1A2	OBN	5	-9.6962	0.219877	-9.582	0.31	-9.46	-9.967
Pa_ATP1A2	OLD	5	-9.31	0.106869	-9.291	0.044	-9.199	-9.486
Pa_ATP1A2	SPT	5	-8.9924	0.0882797	-9.033	0.153	-8.884	-9.07
